# Supplementary material for: De novo transcriptome sequencing and SSR markers development for Cedrela balansae C.DC., a native tree species of northwest Argentina
Source: PLoS One. 2018 Dec 7;13(12):e0203768. doi: 10.1371/journal.pone.0203768 (PMC6285271; doi:10.1371/journal.pone.0203768)
Supplement: S2 Table — List of SSR markers, in vitro polimorphic SSRs, Transferability of 70 SSRs. (XLSX) [file pone.0203768.s002.xlsx]

## Sheet: SSRs
S2 Table- In silico SSR markers derived from Cedrela balansae leaf transcriptome
Included are unigenes names, Isogroup, marker ID, Sequence Lenght (bp)
SSR description: # SSRs per seq, repeat lenght, motif, # Repeats, SSR position (start, stop)
ORF definition (start, stop, SSR in ORF)
primers description: sequence of forward and reverse primers, expected product size (bp),
Name/ID	Marker ID	SeqLen	SSR						ORF			GC %	Primers
			# SSRs	# bp	Motif	# Repeats	Start	Stop	Start	Stop	INORF		Forward	Reverse	Product Size
contig00137	contig00137a	2671	1	3	aat	4	2309	2320	1156	1512	N	51	ACTTAGGCTTAGAGGGTGGTCC	AAGTGTTCACTTCTTTTTCGCC	264
GR7D2IN02GCXCS	GR7D2IN02GCXCSa	540	1	4	ttaa	3	431	442	135	269	N	34	TTATCTTTTGGAGTCGCCTTGT	AAAAAGAACATGTAGCATGGGG	287
GR7D2IN02H2YNB	GR7D2IN02H2YNBa	445	1	5	agaac	3	175	189	248	382	N	40	CTCGTCTCTGCAAATACAGCAC	AAAAAGCAAGGCTTCACTCAAC	188
GR7D2IN01AHBSO	GR7D2IN01AHBSOa	503	1	3	tgt	5	428	442	3	335	N	50	CTCCTTCTCCTCCTTTCTCTCC	AAAACACAGAGACGATGTCACG	149
GR7D2IN01DYE3J	GR7D2IN01DYE3Ja	537	2	4	tctt	3	38	49	301	537	N	41	TTCACAGCACTGAAACTTCTGG	AAAACCACACACAACACCTACG	220
isotig00752	isotig00752b	931	2	3	ttg	4	407	418	292	819	Y	43	ACTTTGTATAAGCTGGGGCTGA	AAAAGAAGAGGAAGAACCGACC	298
isotig00103	isotig00103a	3265	1	5	cgtaa	3	430	444	502	1851	N	44	TACGCTTACGCTCTAAAAAGGG	AAAAGATTGAACATGTGGGAGG	281
isotig00104	isotig00104a	1624	1	5	cgtaa	3	430	444	886	1254	N	51	TACGCTTACGCTCTAAAAAGGG	AAAAGATTGAACATGTGGGAGG	281
isotig00105	isotig00105a	1331	2	5	cgtaa	3	430	444	502	1074	N	40	TACGCTTACGCTCTAAAAAGGG	AAAAGATTGAACATGTGGGAGG	281
GR7D2IN02G3PTY	GR7D2IN02G3PTYa	449	1	4	cttc	4	269	284	1	201	N	43	TGAGATGATGAATCGGAATCTG	AAACCAGTTTGGTGCTCTTCTG	231
GR7D2IN02I0ILW	GR7D2IN02I0ILWa	545	1	3	gtc	7	305	325	1	480	Y	45	GAAACGAGTGAGTTTTCCAACC	AAACCCAAAGGATCATCAACAC	266
GR7D2IN01ETGHN	GR7D2IN01ETGHNa	466	1	2	ag	5	131	140	91	237	Y	43	AAAGACAAGCAAGGGATCAAAG	AAACCTCCTGAGACAAATCCAA	287
GR7D2IN02FTLRN	GR7D2IN02FTLRNa	576	1	3	gag	7	274	294	1	363	Y	40	CGGCGGAGTATATATATGGGAA	AAACCTTGGAGAACCAGCATTA	209
GR7D2IN02HE38Y	GR7D2IN02HE38Ya	566	2	3	gag	7	275	295	108	365	Y	40	CGGCGGAGTATATATATGGGAA	AAACCTTGGAGAACCAGCATTA	210
GR7D2IN02GOKJR	GR7D2IN02GOKJRa	364	1	3	tct	5	78	92	33	266	Y	37	TCTCCAAAGCTCTCTTTTCCTG	AAAGACAATGCAGTGAGGGAAT	143
GR7D2IN02GEH8N	GR7D2IN02GEH8Na	502	1	4	agaa	3	294	305	246	500	Y	38	TTGCTGCTTGATTGATCTGACT	AAAGAGAGAAAAGGGCAAGACA	239
GR7D2IN01CQSJQ	GR7D2IN01CQSJQa	509	1	3	cca	4	453	464	161	490	Y	45	GTATATCCTGATCTGCCTTGCC	AAAGAGCTATGGAGACGAGGG	158
GR7D2IN02I8LS5	GR7D2IN02I8LS5a	395	1	3	gat	4	295	306	46	369	Y	43	TGAAGCTGTGCTACCCTTAACA	AAAGAGCTTTCATATTGCTGGC	251
GR7D2IN01BTDDW	GR7D2IN01BTDDWa	432	1	5	aaaag	3	25	39	125	328	N	44	CCCAAAAAGGGAGACTATACCA	AAAGAGTTCTGTCGGGTTTTGA	232
GR7D2IN02IMD0D	GR7D2IN02IMD0Da	540	1	4	taaa	3	144	155	1	93	N	25	AGAGCACAAAAATCATGGAGGT	AAAGCCATGTTTTAGACCGTGT	145
GR7D2IN01CE9DR	GR7D2IN01CE9DRa	381	2	3	ctt	4	205	216	137	244	Y	39	CAGAAATGTTGGTCTTGTTGGA	AAAGCTGGAACAGAAAAAGCAC	216
GR7D2IN01CE9DR	GR7D2IN01CE9DRb	381	2	3	ttc	5	221	235	137	244	Y	39	CAGAAATGTTGGTCTTGTTGGA	AAAGCTGGAACAGAAAAAGCAC	216
GR7D2IN01ADCQD	GR7D2IN01ADCQDa	235	2	3	ctt	4	80	91	12	119	Y	40	CAGAAATGTTGGTCTTGTTGGA	AAAGCTGGAACAGAAAAAGCAC	216
GR7D2IN01ADCQD	GR7D2IN01ADCQDb	235	2	3	ttc	5	96	110	12	119	Y	40	CAGAAATGTTGGTCTTGTTGGA	AAAGCTGGAACAGAAAAAGCAC	216
GR7D2IN01B7NU0	GR7D2IN01B7NU0a	505	1	5	tttta	3	190	204	249	386	N	39	AAACGTTCAGAACCCGTACAGT	AAAGGCACAACTGGAGATGATT	243
GR7D2IN01DHKCQ	GR7D2IN01DHKCQa	350	1	4	aaca	3	125	136	250	348	N	32	AGCACCAAATACATTGATCGTG	AAAGGCATATCTCAGTTGGGAA	135
GR7D2IN02JRAWZ	GR7D2IN02JRAWZa	491	1	4	gcaa	3	320	331	2	481	Y	43	CGGCAGTACAATCTGAAACTTG	AAAGGCATCTTGAGAGAGTTGC	294
GR7D2IN01B4HHT	GR7D2IN01B4HHTa	430	1	3	gaa	5	344	358	305	430	Y	40	ATCGTCATGAACTTTGTGCAAG	AAAGGGGAACGTTACTGGTTTT	103
GR7D2IN02GI4M2	GR7D2IN02GI4M2a	381	1	4	ttaa	3	131	142	142	378	N	39	GAACGTGCTTTGGTTGTAGATG	AAAGTACATGTGGACTCCCACC	219
GR7D2IN02FMLM5	GR7D2IN02FMLM5a	445	1	3	gca	6	143	160	171	392	N	48	TAGGCTATAGAGTAGGCCGTGC	AAAGTGGTGGAACGAGGTTTTA	188
GR7D2IN02JX1QH	GR7D2IN02JX1QHa	502	1	4	ttta	3	337	348	386	484	N	34	ATAAGCTTGCTGGTTTAGCGTC	AAAGTGTCTCAGGCTATGGACC	143
GR7D2IN01A4T64	GR7D2IN01A4T64a	460	2	5	atttt	3	94	108	1	126	Y	30	TCTTGTGGGTACTCTTGGTGTG	AAAGTGTGAAACAGGGCATTCT	261
GR7D2IN01DDQIH	GR7D2IN01DDQIHa	427	1	2	at	7	90	103	119	304	N	32	CCATTCTAGCAAATATTGTCAAGCC	AAAGTGTGCCTCTAATACCCGA	128
GR7D2IN02HJ0GV	GR7D2IN02HJ0GVa	381	2	4	cttt	4	210	225	106	189	N	34	GCAATCAATCCCTCTCATTTTC	AAATACAAGCAAGCAAGCAAGC	138
GR7D2IN02JZPEW	GR7D2IN02JZPEWa	278	1	2	at	5	109	118	66	170	Y	41	TTAAGCTTCAGCACATTCTTGG	AAATACGCTGCCTTTGGATAGA	182
GR7D2IN01ET61T	GR7D2IN01ET61Tb	427	2	3	gcg	4	86	97	160	426	N	45	TTGCAGAGAGAGAGCAGAAGTG	AAATATGTGAACAGATTGCCCC	138
GR7D2IN01AW8J3	GR7D2IN01AW8J3a	476	1	3	ttc	5	362	376	2	229	N	42	TTTGGCAGTTTCTTGGGTATCT	AAATCAAGTCCACGAGGAAGAA	215
GR7D2IN02HB7P5	GR7D2IN02HB7P5a	475	1	3	tca	4	95	106	171	353	N	37	TCATTGTCTCTATTGCCCACAC	AAATGAGGCTCTTGAGAAGTCG	291
GR7D2IN01AW84Z	GR7D2IN01AW84Za	415	1	4	caaa	3	28	39	226	324	N	37	CAATGCATACAAAAGCAACCC	AAATGGAAGCTACAAGACGGAA	270
GR7D2IN02HFMTX	GR7D2IN02HFMTXa	417	1	4	caaa	3	30	41	11	160	Y	36	CAATGCATACAAAAAGCAACCC	AAATGGAAGCTACAAGACGGAA	271
isotig00611	isotig00611a	1207	1	4	tttc	3	1151	1162	4	423	N	40	ATCACAAGGATAGATGATGGGG	AAATTAGCCATCGGTCCTTACA	239
GR7D2IN01CXGOH	GR7D2IN01CXGOHa	378	1	3	cag	4	193	204	187	306	Y	34	AAAAGGGTTTCTGCTGAACTTG	AAATTGGGGTTTGAGAACACAC	145
GR7D2IN02FQDFM	GR7D2IN02FQDFMa	496	1	3	aat	8	297	320	2	184	N	38	GGAAGGAGATTGAGAAAAGCAA	AACAAAACCGAAGGAACACATC	148
GR7D2IN02J14E6	GR7D2IN02J14E6a	361	1	4	tctt	3	164	175	106	330	Y	40	AAAGGGCTTTGGGAATCTTATC	AACACAAATGATCGCTCTGATG	128
GR7D2IN02I73WG	GR7D2IN02I73WGa	436	1	2	ag	5	100	109	85	381	Y	38	CTGTAAAAGACCCGTCCAAGAA	AACACACGTATGCTAAAGCCAA	133
GR7D2IN01DC8II	GR7D2IN01DC8IIa	365	1	2	tc	5	54	63	231	338	N	34	GCTCTTCTTAGTCTTTAAGCTGCG	AACACCCGAACATAAGATGGAC	211
GR7D2IN01EER20	GR7D2IN01EER20a	491	1	5	ccttt	3	67	81	2	451	Y	40	ATGTTCCTTCTCTTTCCCCTTT	AACACTCCTGGAGCAGAGAAAC	297
GR7D2IN02JXCD1	GR7D2IN02JXCD1a	508	1	5	aagaa	3	118	132	13	96	N	34	TGGTTCTTGGATCTCTTCCAAT	AACAGAATCCAGCAACTCTTGG	127
GR7D2IN02GUOXR	GR7D2IN02GUOXRa	502	1	5	aagaa	3	118	132	353	502	N	34	TGGTTCTTGGATCTCTTCCAAT	AACAGAATCCAGCAACTCTTGG	127
GR7D2IN02FVPO7	GR7D2IN02FVPO7a	489	1	3	cga	5	73	87	70	300	Y	44	CTTCACACTGGGGATATTGGTT	AACAGATGGGTGGTTTACAAGG	141
GR7D2IN02H7Q48	GR7D2IN02H7Q48a	404	1	3	aag	5	61	75	4	246	Y	39	TATTCTTGACACGATCTCAGGC	AACAGCACTGACGAGTTGAAGA	196
GR7D2IN02GB1VW	GR7D2IN02GB1VWa	205	1	3	cac	6	39	56	3	161	Y	53	GATTAAATCCATTGTTGCCACC	AACAGCAGTAGCACCAACTTCA	191
GR7D2IN02GDELQ	GR7D2IN02GDELQa	514	1	3	tat	4	402	413	1	138	N	35	AGTGATGGTGTGAGAACTGGTG	AACATCCTTAGGCCAAGACAAA	153
GR7D2IN01A9DSO	GR7D2IN01A9DSOa	466	1	4	tgat	3	40	51	15	260	Y	46	AAACTCCCTTACAGGATCCACA	AACCATATTCCTCGGCTCACTA	183
GR7D2IN02GOEVU	GR7D2IN02GOEVUa	327	1	2	at	5	130	139	24	170	Y	31	TCTTGTCTTCTACAAAGCATGTCC	AACCCACACTACAGATGCAAGA	140
isotig01117	isotig01117a	663	1	4	ctac	3	63	74	74	409	N	44	CTGGTTTCAAATGATTCGAGC	AACCCTAAGAAGAAGGTCTGGG	176
GR7D2IN01C6ECW	GR7D2IN01C6ECWa	375	1	3	gac	5	96	110	57	164	Y	48	TGCCTTAATCTCGTCTTCACAA	AACCTGATTCGCCTGAACTAGA	209
GR7D2IN02IBC2G	GR7D2IN02IBC2Ga	426	1	3	ctt	4	341	352	85	378	Y	44	ATAGAAGGAAGGCCAATGTCAA	AACCTTAGCGAAGTGAAGATGG	111
GR7D2IN01D65DT	GR7D2IN01D65DTa	525	2	4	aaat	4	397	412	1	96	N	29	GGGAGAGTGATGGGTACAGTTT	AACCTTCGATTCTCTTCTTCCA	295
GR7D2IN02FQ8QI	GR7D2IN02FQ8QIb	228	2	3	cag	5	40	54	3	80	Y	36	GAAGAAGAAGAAGGAGCATGGA	AACGCAACCTGTTTCACTGTTA	134
GR7D2IN01BHXWF	GR7D2IN01BHXWFa	462	1	2	tc	5	37	46	48	209	N	49	TGCTGTATCAATTTCGGACTCA	AACGCTTTTCCTCTCATTCAAG	263
GR7D2IN02IWMR3	GR7D2IN02IWMR3a	485	1	2	at	5	449	458	166	483	Y	42	TGCGTGTGATCCTAGATTTTTG	AACGGCCAACATGTTCCATT	178
GR7D2IN02H3PD3	GR7D2IN02H3PD3b	532	2	4	tttg	3	488	499	3	326	N	42	CAAGGAGACTTGGGTCCACTAC	AACTACTTTCACTCCTCCTTGTCA	275
GR7D2IN02JZ65T	GR7D2IN02JZ65Ta	236	1	2	tc	5	50	59	93	170	N	44	CGTAACGGTAGTCTCTTCTCCAA	AACTCAACTCGCTTGTTGTTTG	128
GR7D2IN02GQTW8	GR7D2IN02GQTW8b	281	2	2	at	8	181	196	1	54	N	32	CAACACTCGTCTTCTGCTGTTC	AACTCATACAAGAAACCACCACC	125
GR7D2IN02GLYET	GR7D2IN02GLYETb	238	2	2	at	8	181	196	1	54	N	32	CAACACTCGTCTTCTGCTGTTC	AACTCATACAAGAAACCACCACC	125
GR7D2IN01AZY0F	GR7D2IN01AZY0Fa	486	1	2	tc	5	272	281	1	474	Y	50	GATGCTGACTGTCTTTGTGAGG	AACTGAAATGGAGGGCATAGAA	267
GR7D2IN02JRAH9	GR7D2IN02JRAH9a	524	1	2	at	5	299	308	131	316	Y	29	AGATAACAGACGTTCGTGAGCA	AACTGTTTGGTAAGGCCAATGT	294
GR7D2IN01C1VX5	GR7D2IN01C1VX5a	455	1	3	gct	6	395	412	135	338	N	38	TTGAACTTGTAGTCACCATGCC	AACTTCATCGGTTGCAATCAC	246
GR7D2IN01CI84Q	GR7D2IN01CI84Qb	483	2	3	gca	4	445	456	182	481	Y	42	AGAACGGTTGGACTTGTTTGAT	AACTTTGTTCTTTGTGGTTGGC	129
GR7D2IN01A3AZ1	GR7D2IN01A3AZ1a	322	2	2	tc	6	62	73	251	307	N	28	TCATCGATTCTCTCTGAACCTG	AAGAACCCCAACCCTAAATCAT	236
GR7D2IN01DB272	GR7D2IN01DB272a	238	1	3	ctc	4	48	59	83	238	N	37	GAGCGTTTTTGCTCTCAGAA	AAGAAGAATCTGAAAATCCCCC	127
GR7D2IN02IFDIE	GR7D2IN02IFDIEa	424	1	3	tga	4	243	254	92	280	Y	40	CATTATCACCTTCGTTCGTCAA	AAGAAGCCATAGCCATTAGTGC	201
GR7D2IN02FV5XT	GR7D2IN02FV5XTa	465	1	5	tggag	3	226	240	152	463	Y	43	AAACAGCAGAGACCCTCTCAAG	AAGAATGGAATCAGGAAGACCA	246
GR7D2IN02I92M0	GR7D2IN02I92M0a	581	1	5	aacaa	3	248	262	309	551	N	40	CTGACCAGTGAATAACCATTGC	AAGACAGGTGCGTGTGTGATAG	221
GR7D2IN02G3A9A	GR7D2IN02G3A9Aa	454	1	4	aaat	3	407	418	21	80	N	37	CCTTTACATCTTTTGGACCTGC	AAGACCCTGCAAGATTTCCATA	291
isotig00833	isotig00833a	852	2	4	attt	3	126	137	473	625	N	33	TGTGGTTGTTACTGGACCTTTG	AAGAGACATCAGACACCAGCAA	160
GR7D2IN02IYIW4	GR7D2IN02IYIW4a	218	1	2	tc	7	79	92	0	0	N	36	CCTGCCTTTCTTCCTTCATTAC	AAGAGAGATCTGGACAATGGGA	119
isotig00303	isotig00303a	590	1	3	cca	4	265	276	69	467	Y	47	AAAGCTACTAGTTCTGGTGCCG	AAGAGGATGCAAAGGAGAAATG	194
GR7D2IN01AI7B1	GR7D2IN01AI7B1a	523	1	3	ttc	4	85	96	56	262	Y	42	CTGTTACTCAAGACCAATGGGG	AAGAGGATTGCAGGTCATTGTT	235
GR7D2IN01ANNBI	GR7D2IN01ANNBIa	454	1	4	ataa	3	199	210	1	168	N	39	TGTGTTCGCCATTCTTTATCAC	AAGATCGAGCTCCTGAAAGTTG	158
GR7D2IN01E2V0N	GR7D2IN01E2V0Na	452	1	4	ataa	3	199	210	1	168	N	40	TGTGTTCGCCATTCTTTATCAC	AAGATCGAGCTCCTGAAAGTTG	158
isotig00184	isotig00184b	2213	2	2	at	6	1331	1342	1594	1980	N	45	TAGTAGCGCCTTTTCCTTTTTG	AAGATGTTTCTCTTCGCACCTC	226
GR7D2IN02JIKUN	GR7D2IN02JIKUNa	473	1	3	atg	4	115	126	135	458	N	39	AGCAGTGAGCTAACCTGGAGAC	AAGCAACTCCTGTCAAGCTTTC	278
GR7D2IN02HU8PQ	GR7D2IN02HU8PQa	462	1	5	tttct	3	310	324	1	144	N	40	TTGCTGCAGCTAGTTGTGATTT	AAGCCAACAGACTTGCCTAGAA	176
isotig00482	isotig00482b	2089	2	3	tag	4	2052	2063	490	750	N	53	ACAAAGGCTTTTGGTGGTCTTA	AAGCCAGCTGAAAAACGGAT	253
GR7D2IN02HUNGB	GR7D2IN02HUNGBa	529	1	2	at	5	201	210	83	280	Y	38	AAAGTAATGCCCCTATCGACCT	AAGCGGAACTCAATATTCAACC	201
GR7D2IN02IFGTT	GR7D2IN02IFGTTa	443	1	2	at	5	201	210	83	232	Y	36	AAAGTAATGCCCCTATCGACCT	AAGCGGAACTCAATATTCAACC	202
GR7D2IN02INES8	GR7D2IN02INES8a	330	1	4	cttt	3	211	222	61	207	N	38	TGTCTCCTCTTTTTGCTTCTCC	AAGCTGCTGCTTATTATGGAGG	175
isotig00471	isotig00471a	2496	1	3	gct	4	1203	1214	3	2297	Y	47	TCTCCACACAGCTGTTGATCTT	AAGCTTCTTCTGTTGAGCATCC	292
GR7D2IN01C8CH8	GR7D2IN01C8CH8a	432	1	2	at	10	41	60	262	330	N	32	GGGCGTGCCTCTTATTTTTA	AAGGAAAAGGTAAGGCGAAAAC	276
GR7D2IN02GFZST	GR7D2IN02GFZSTa	299	1	2	ag	5	218	227	1	144	N	32	CCCCTCAACGGCTAGATTAAGT	AAGGAAGAGAGTGCTGCTAGAAA	133
isotig00029	isotig00029a	2200	1	3	ctt	4	555	566	54	2153	Y	46	CATCCATATTCTCCAGTCACCA	AAGGAATTTGAGGGAAAGAAGC	218
isotig00032	isotig00032a	2200	1	3	ctt	4	555	566	54	2153	Y	46	CATCCATATTCTCCAGTCACCA	AAGGAATTTGAGGGAAAGAAGC	218
GR7D2IN02GL169	GR7D2IN02GL169a	466	1	3	cag	4	391	402	49	465	Y	47	CCACAGAATCTAATAGCAGGGG	AAGGAGTGTTGATTTTGTGGCT	200
GR7D2IN01EHTNP	GR7D2IN01EHTNPa	503	1	2	gt	5	448	457	167	433	N	33	TGTACCGGATAGCACCTGTATG	AAGGCACTGGNACCTAGGATTA	171
isotig00267	isotig00267a	762	1	3	agc	5	118	132	218	751	N	45	ACCCAGAAACTGAAAACAAAGG	AAGGCTTACCCAAACTCATTCA	263
GR7D2IN02JP0Q1	GR7D2IN02JP0Q1b	311	2	3	ata	10	214	243	87	149	N	31	ACAAATAACCGAAGCAGACCAT	AAGGGTTGTCTTGTATCCTTGA	176
GR7D2IN01EX4Y4	GR7D2IN01EX4Y4b	439	2	4	aact	3	373	384	187	339	N	32	TTGAATGGCTGACAGTTTATGG	AAGGTTTGGGTTTAGGGTTTTC	243
isotig00266	isotig00266a	807	1	3	agc	5	172	186	263	796	N	44	ACCCAGAAACTGAAAACAAAGG	AAGTCAAGAAGGCATACCCAAA	269
GR7D2IN01BQ2K5	GR7D2IN01BQ2K5a	465	1	3	atg	4	198	209	23	463	Y	45	CAGAGAGCATTCGATCTTGCTA	AAGTGCTACTTGAATAAGCCGC	165
isotig00797	isotig00797a	886	1	2	ta	5	53	62	136	765	N	42	GCATAACCAAACATACTGGGTG	AAGTGCTCAAAGTTAAGCCAGG	208
GR7D2IN02JZDEF	GR7D2IN02JZDEFa	521	3	2	tc	5	97	106	183	521	N	44	GTTGTAACTTGCAAACTTCCCC	AAGTTGCGATGATCTGTACGAA	299
GR7D2IN02JZDEF	GR7D2IN02JZDEFb	521	3	3	tct	6	123	140	183	521	N	44	GTTGTAACTTGCAAACTTCCCC	AAGTTGCGATGATCTGTACGAA	299
GR7D2IN02JZDEF	GR7D2IN02JZDEFc	521	3	3	ggt	4	201	212	183	521	Y	44	GTTGTAACTTGCAAACTTCCCC	AAGTTGCGATGATCTGTACGAA	299
isotig00890	isotig00890a	777	1	3	gaa	6	22	39	49	498	N	51	CCTCGAAAGAAACTCTCCAAGG	AATAAAAACCCCTTCTACCGGA	183
GR7D2IN01DSALY	GR7D2IN01DSALYa	520	1	3	att	5	119	133	144	293	N	32	GCTCTCTGGATCTGGATTTTCA	AATACCCAGAAGGTCAAAAGCA	256
GR7D2IN01DVLRS	GR7D2IN01DVLRSa	518	1	3	gga	5	360	374	2	436	Y	55	GCCTATCACTATACCAACCACCA	AATAGACTCGTGTAATTCCGGC	272
GR7D2IN02HGXLX	GR7D2IN02HGXLXa	511	1	4	ataa	3	76	87	118	510	N	43	TCTGATTGAGCAAAGAGAGCTG	AATAGCTGGTGGAGACGCTTAG	219
GR7D2IN02FKTXR	GR7D2IN02FKTXRa	371	1	3	tct	5	174	188	155	271	Y	37	GAAGGTGCCAAAGACTGAAAAC	AATCAAGATGAGAAATGGGTGG	266
GR7D2IN01BYGDR	GR7D2IN01BYGDRa	504	1	3	ttc	5	362	376	2	229	N	42	TTTGGCAGTTTCTTGGGTATCT	AATCAAGTCCACGAAGGAAGAA	216
GR7D2IN02JS1IL	GR7D2IN02JS1ILa	442	1	3	aag	4	192	203	44	298	Y	40	TAATGGTGACGAGTCCACAAAG	AATCATCCCTTGACAGCTCAAT	254
GR7D2IN02I1ACB	GR7D2IN02I1ACBa	500	1	3	tag	7	115	135	299	499	N	40	TCAACGAAGAACCGTCAATTAG	AATCCACAAAAGAGGCATCAGT	226
GR7D2IN01AWHKN	GR7D2IN01AWHKNa	412	1	3	gga	5	184	198	251	412	N	43	CATCCGTTTTCCCATAATCCTA	AATCCTTATTCATCACACGGCT	232
GR7D2IN01D23X7	GR7D2IN01D23X7a	571	1	3	cca	4	469	480	348	569	Y	44	CACGACCATTGATATAACCCCT	AATCGGAGCATAATTACGGAGA	126
GR7D2IN01AONHS	GR7D2IN01AONHSa	573	1	3	cca	4	469	480	235	495	Y	44	GCTGATCATAGTATTGGTTGCG	AATCGGAGCATAATTACGGAGA	194
GR7D2IN02G3CTP	GR7D2IN02G3CTPa	360	1	4	taaa	3	215	226	150	359	Y	29	TGTTTCTCATAAGCAGCTGACA	AATCTTATGCGTGTGTTTCGAG	178
GR7D2IN01EVJ16	GR7D2IN01EVJ16a	417	1	4	attc	3	320	331	175	417	Y	41	AGGGAGTTGGTTTTCTGCAATA	AATCTTCTCGATACTGCTTGGC	181
GR7D2IN01DS6CQ	GR7D2IN01DS6CQa	425	1	4	atct	3	75	86	292	354	N	30	CGTTAAAAAGCACCTCTTCCAT	AATCTTTTATCAACCCGACCCT	123
GR7D2IN01CTVQB	GR7D2IN01CTVQBa	420	2	2	at	10	175	194	166	420	Y	36	TCTGTCTCCTCTCGATCACAAA	AATGAAGAACCAGCACCAGAAT	269
GR7D2IN01B0MED	GR7D2IN01B0MEDa	432	1	2	ta	5	137	146	165	272	N	39	ATCATCAAGAAGTAAGGCACGC	AATGATCCCAAATGATAGCACC	216
GR7D2IN01EENUD	GR7D2IN01EENUDa	464	1	3	tgt	4	123	134	1	210	Y	40	AACCCACCAACATAATTGGAAG	AATGATTCCTACCCCTGGATTT	108
GR7D2IN01ETQQP	GR7D2IN01ETQQPa	384	1	3	tgc	4	151	162	3	335	Y	41	TCACTTTTCTTCCAACCCTGTT	AATGCTACAGATGGTTGTGGTG	202
GR7D2IN02HR2WM	GR7D2IN02HR2WMa	488	1	3	agc	4	331	342	10	369	Y	40	CTTACAGTTGGAGCCAAGGAAC	AATGCTCTTATGGAACCAGGAA	263
GR7D2IN01ENI53	GR7D2IN01ENI53a	466	1	2	gt	10	93	112	215	436	N	39	CAAATGTAGTTGACACCATGCC	AATGGTAACAAGGATGGACCAG	275
GR7D2IN01AVYTW	GR7D2IN01AVYTWa	430	1	3	aat	4	80	91	245	355	N	36	AACTAGGATTGAAACGGTCGTC	AATGTAAGAAATCTCGGCCTCA	209
GR7D2IN01EC92D	GR7D2IN01EC92Da	507	1	3	ctt	4	243	254	1	192	N	43	CTCACGACCCAAATAGTCTTCC	AATGTCATTGATACCCCTGGAC	279
GR7D2IN01CT92I	GR7D2IN01CT92Ia	465	1	3	gga	5	82	96	34	168	Y	37	CTTCTGTTGATGAAGTGAAGCC	AATTAAGCCATTCAGCAGATCC	130
GR7D2IN02FM3C3	GR7D2IN02FM3C3a	411	1	3	tct	5	310	324	191	385	Y	34	TGTATACCCAGCCAAAACTTCA	AATTAAGGAAAGGGAAAGTGGG	182
GR7D2IN02ILFKT	GR7D2IN02ILFKTa	374	1	3	gaa	4	33	44	219	329	N	36	CTCATAACTACTGACATGAACAACG	AATTAATTCCTTCACCGGAACC	213
GR7D2IN02I9N3F	GR7D2IN02I9N3Fa	453	1	4	caac	3	170	181	45	212	Y	33	ACCAAGCAACAACAACATCAAC	AATTAGCTGTTTGCGGCTTTAG	234
GR7D2IN02GQYXA	GR7D2IN02GQYXAa	524	1	4	tctt	3	63	74	10	228	Y	41	GGTTTCTCTTGGATCATTGCTT	AATTCCAAGGAACAAGAGACCA	103
GR7D2IN01DRC5E	GR7D2IN01DRC5Ea	351	1	2	gt	5	266	275	3	257	N	46	AGTCTGGTTCTCGTCCTCACTC	AATTCGGGACTGTTGTTAATGG	214
GR7D2IN02GN2EC	GR7D2IN02GN2ECa	467	1	3	tcg	4	178	189	169	372	Y	54	CTGGTCAGATCTCCTCCTTTCA	AATTCTCGGCTGAACAAGAAAC	278
isotig00671	isotig00671a	1074	2	2	ga	5	105	114	185	442	N	49	AGCCAAAAATCACAATCCCTAC	AATTGCTCTTCAGCTCCTTGTC	219
isotig00671	isotig00671b	1074	2	4	aaag	3	126	137	185	442	N	49	AGCCAAAAATCACAATCCCTAC	AATTGCTCTTCAGCTCCTTGTC	219
GR7D2IN02GF1UO	GR7D2IN02GF1UOa	361	1	2	at	11	287	308	227	331	Y	32	AAATGAGCATACCCAATTCCAC	AATTTGTCCACGAATGAAGC	237
GR7D2IN02G11WM	GR7D2IN02G11WMa	361	1	2	at	11	287	308	227	331	Y	32	AAATGAGCATACCCAATTCCAC	AATTTGTCCACGAATGAAGC	237
GR7D2IN02JPDA3	GR7D2IN02JPDA3a	286	1	3	aga	4	209	220	2	172	N	45	GCTGTCCTTCAAAGTCCATTTC	ACAAACACCCCTACAAACAACC	117
GR7D2IN02HF7VE	GR7D2IN02HF7VEa	441	1	3	act	4	51	62	162	203	N	46	TCGAATCAGCCTAGTACAACCA	ACAACTAAACCAAGATCCACCG	225
isotig00489	isotig00489a	1930	1	3	ata	4	156	167	870	1550	N	36	CGCTAGAGCCCATCTAAGTGAT	ACAACTCCCGAGATTCAAGAAA	238
GR7D2IN02GFQ0G	GR7D2IN02GFQ0Ga	561	1	4	ttta	3	120	131	405	503	N	32	TAGTTGTTTTGGGTTTGGTCGT	ACAAGATGCATCAAGACTCGAA	109
GR7D2IN01E3FD1	GR7D2IN01E3FD1a	508	1	2	ct	5	171	180	50	487	Y	44	AACAAAGGTTTCCGATGTCTGT	ACAAGCTTTAGCCTGAAACCAG	287
GR7D2IN02JVC37	GR7D2IN02JVC37a	419	2	5	aagaa	3	139	153	38	199	Y	34	TGATATCCTCTGAAGGGTTCGT	ACAAGGATGCTTTAATGGCTGT	174
GR7D2IN01B61N1	GR7D2IN01B61N1a	352	1	2	ca	5	106	115	184	294	N	33	CACAAAGAAAGACATTTGTGGC	ACAATGCCTTCTTCTGTTTTCC	191
GR7D2IN01EDLD4	GR7D2IN01EDLD4a	527	1	3	ggt	4	127	138	225	512	N	46	TTTCACAGCAAAGTTTCGAGTC	ACACAAGTCCCCAAATACCAAC	181
GR7D2IN02ITZV7	GR7D2IN02ITZV7a	515	1	3	cag	4	137	148	56	439	Y	34	CACCCAAATCAAACTTGAGCAT	ACACACAGCCTGTACTCATTGG	272
isotig00674	isotig00674b	1067	2	4	tatt	3	502	513	104	406	N	32	CTACGAAAAGATCGCTTGGATT	ACACACATACAATTCATGGGGA	292
isotig00674	isotig00674a	1067	2	4	aatt	4	466	481	104	406	N	32	CTACGAAAAGATCGCTTGGATT	ACACACATACAATTCATGGGGA	292
GR7D2IN01CJTCE	GR7D2IN01CJTCEb	260	2	2	ga	12	173	196	92	256	Y	43	CACACATCAGTGAGCAACAGAA	ACACATAGCACAGTGGCAGATT	104
isotig00021	isotig00021a	3484	1	3	ggt	4	2469	2480	1560	3245	Y	44	ATTGAAGAGTTGAGGAAGGCTG	ACACCAATAGGACCCATACCAG	284
isotig00022	isotig00022b	3484	2	3	ggt	4	2469	2480	1560	3245	Y	44	TCACATATCCTTCGACTCATGG	ACACCAATAGGACCCATACCAG	226
isotig00023	isotig00023a	3484	1	3	ggt	4	2469	2480	1560	3245	Y	44	ATTGAAGAGTTGAGGAAGGCTG	ACACCAATAGGACCCATACCAG	284
isotig00024	isotig00024b	3484	2	3	ggt	4	2469	2480	1560	3245	Y	44	TCACATATCCTTCGACTCATGG	ACACCAATAGGACCCATACCAG	226
isotig00025	isotig00025a	3393	1	3	ggt	4	2469	2480	1560	3245	Y	44	ATTGAAGAGTTGAGGAAGGCTG	ACACCAATAGGACCCATACCAG	284
isotig00026	isotig00026b	3393	2	3	ggt	4	2469	2480	1560	3245	Y	45	TCACATATCCTTCGACTCATGG	ACACCAATAGGACCCATACCAG	226
isotig00027	isotig00027a	3393	1	3	ggt	4	2469	2480	1560	3245	Y	45	ATTGAAGAGTTGAGGAAGGCTG	ACACCAATAGGACCCATACCAG	284
isotig00028	isotig00028b	3393	2	3	ggt	4	2469	2480	1560	3245	Y	45	TCACATATCCTTCGACTCATGG	ACACCAATAGGACCCATACCAG	226
GR7D2IN02JHVB0	GR7D2IN02JHVB0a	346	1	2	at	5	99	108	8	346	Y	45	GTTTGAATGGGATCAAACCCTA	ACACCATCCTCTAAGGTCCAGA	198
GR7D2IN01DQ2PO	GR7D2IN01DQ2POa	382	1	3	gtg	5	48	62	32	382	Y	45	TATCTGTAAGAATGTCGGCAGC	ACACCTCATTACCATCCTGACC	123
GR7D2IN02IK7VS	GR7D2IN02IK7VSa	454	2	4	caat	3	149	160	329	400	N	43	AAACAGCAACATCACAACAAGC	ACAGATTTCTTGCAGAAGAGGG	236
GR7D2IN02IK7VS	GR7D2IN02IK7VSb	454	2	3	ctt	6	240	257	329	400	N	43	AAACAGCAACATCACAACAAGC	ACAGATTTCTTGCAGAAGAGGG	236
GR7D2IN02JP7HV	GR7D2IN02JP7HVa	436	2	4	caat	3	94	105	104	346	N	44	ACAGCAACATCACAACAAGAGC	ACAGATTTCTTGCAGAAGAGGG	234
GR7D2IN01BSMOE	GR7D2IN01BSMOEa	502	1	3	tta	6	282	299	186	395	Y	37	CAGAAGTTACAGCTCCAGCTCA	ACAGCAGATGAAGCAAGATGAA	251
GR7D2IN02F409X	GR7D2IN02F409Xa	311	2	5	ataat	4	73	92	234	311	N	27	GGGTATCCATCTTGCAAAAACT	ACAGCATATCACCTGCATGTTT	172
GR7D2IN02F409X	GR7D2IN02F409Xb	311	2	2	at	7	91	104	234	311	N	27	GGGTATCCATCTTGCAAAAACT	ACAGCATATCACCTGCATGTTT	172
GR7D2IN02JVC37	GR7D2IN02JVC37b	419	2	3	tct	4	344	355	38	199	N	34	CTTGTCTAAAGCACACCGAAGA	ACAGGAAGCTACATTGGCAGTT	179
GR7D2IN01D3QV0	GR7D2IN01D3QV0b	505	2	2	at	5	90	99	337	447	N	29	GGTTTTAGGCACTTACAACAAACAC	ACAGGATTCACATTTGTCTTAGGC	100
isotig00998	isotig00998a	734	1	2	ct	5	539	548	3	290	N	41	CCAGAGTTCCTTCAAGGCATAG	ACAGTTTGTGCTTGTGTTGGTC	210
GR7D2IN02JYHHS	GR7D2IN02JYHHSa	502	1	3	tcg	4	181	192	172	375	Y	54	CAATCTTGGAACCCAGTTTTTC	ACATACCCGACTGGTCAAAGAT	244
GR7D2IN01CSF85	GR7D2IN01CSF85a	487	1	4	tatt	3	379	390	3	245	N	38	TCAGGCACTTCAGCTCATAAAA	ACATCCAGACGGTCAACATACA	215
GR7D2IN01ERECP	GR7D2IN01ERECPa	396	1	4	cttg	3	53	64	107	394	N	43	CAACGAGGCTGAAGAGGTAGTT	ACATCCTCTCTCTTCCATCCAA	207
GR7D2IN01EI9XS	GR7D2IN01EI9XSa	368	1	2	tc	5	195	204	3	218	Y	48	GGTAGAAAATGGGAGACACGAG	ACATCGATTACATCATTCACGG	280
GR7D2IN02HA0AF	GR7D2IN02HA0AFa	458	1	3	tca	4	200	211	66	410	Y	43	AGTTGGGTAGCATTGCTTTCAT	ACATGCACATGAGACCTCAAAG	226
GR7D2IN01A8Q6A	GR7D2IN01A8Q6Aa	474	1	4	agca	3	82	93	65	472	Y	43	GCTGAAATTCCTGCATCTTCTT	ACATGCTTATTGATGTGCAACC	199
GR7D2IN01DGCIT	GR7D2IN01DGCITa	436	1	2	ga	12	224	247	255	410	N	38	AAACTTGGAAGAGTGCTTGGAC	ACATGGTGGCTTATTCGAAAGT	275
GR7D2IN01DZMDL	GR7D2IN01DZMDLa	489	1	3	gtg	6	294	311	2	451	Y	50	TCATGTAACGAAGAGCTACCGA	ACATGTGGCTCCAGTTCAAGAT	171
GR7D2IN02GC789	GR7D2IN02GC789a	221	1	3	ctc	5	68	82	15	164	Y	49	GCTAATGTACTTTCCGGTTGCT	ACATTCATCCTCGTGATTTGTG	188
GR7D2IN02II8JX	GR7D2IN02II8JXa	304	1	2	ct	5	167	176	254	304	N	43	TTTTGACTCGCCTCTCAAGTCT	ACATTGTAAGGTCCAGACCACC	248
GR7D2IN01A6D2P	GR7D2IN01A6D2Pa	427	1	4	ttga	4	89	104	113	358	N	45	CAAACCCAACTTCCTTCAAATC	ACATTTACTTGCCGAGGGATTA	132
GR7D2IN01CULXF	GR7D2IN01CULXFa	522	1	3	tcc	4	301	312	19	114	N	48	CGTAAAACGAATCCACTAAGGC	ACCAAGAAATCCCTGAGTTCAA	213
GR7D2IN02JMW05	GR7D2IN02JMW05a	250	1	4	ttta	4	83	98	116	250	N	32	TGCTGTCCTCAATTTTGTCTTC	ACCACACAGACCTTTGTCAGAA	121
GR7D2IN01DNOX2	GR7D2IN01DNOX2f	316	6	5	gtgtt	4	218	237	43	243	Y	36	TTAGTCCCATCCATAAAGCAGG	ACCACACCAAATTACACACTGC	144
isotig00635	isotig00635a	1153	1	3	tgg	5	1093	1107	141	1034	N	45	ACCAATCTACACGCCATCTTTT	ACCACCAGATCTTCCTCTATCG	291
GR7D2IN02H66KC	GR7D2IN02H66KCa	511	1	4	tctg	3	437	448	85	276	N	42	GTTTCTCATTCAGGGTTGGAAG	ACCACCATTGAAGAAACTGTTG	184
GR7D2IN02GX0SU	GR7D2IN02GX0SUa	243	1	3	cct	5	22	36	0	0	N	58	TTTTGTTTCTCTCTTCCTCACC	ACCACGTTCTGGAACTTCAACT	192
GR7D2IN01C1O3P	GR7D2IN01C1O3Pc	482	3	3	gag	4	423	434	1	468	Y	44	AGGCCTATCATGCTCACTTGTT	ACCAGCATGATGGAAGAGAGAT	213
GR7D2IN01AISGC	GR7D2IN01AISGCa	471	1	3	gct	4	181	192	37	471	Y	43	GATTGTGGCTAGAGGCCATTAC	ACCAGGCTTGAAGAAAACTGAG	199
GR7D2IN01DIUBT	GR7D2IN01DIUBTa	297	2	2	ga	8	113	128	99	266	Y	44	GCCGAAACATGATGATACAAGA	ACCATCCAAAAGGAAGAGATCA	281
GR7D2IN01DIUBT	GR7D2IN01DIUBTb	297	2	3	cca	5	217	231	99	266	Y	44	GCCGAAACATGATGATACAAGA	ACCATCCAAAAGGAAGAGATCA	281
GR7D2IN02I1R2B	GR7D2IN02I1R2Bb	478	2	3	ctt	4	175	186	228	302	N	44	CTTTTCTTGCGTTTCCAGAGAT	ACCATCTGTAAGTGGCGAAGAT	257
GR7D2IN01B7SOK	GR7D2IN01B7SOKa	323	1	3	gct	4	95	106	3	284	Y	49	ATTGGCAAAAAGTGAGTCCAGT	ACCATTCCCCTTGTATTTTGTG	182
GR7D2IN02F6YQA	GR7D2IN02F6YQAa	299	1	4	cttt	4	149	164	149	241	Y	32	ATCAGCAATTGGGAGAAACAAG	ACCCAAGTCATGAAGGAAAATC	157
GR7D2IN02GG56R	GR7D2IN02GG56Ra	426	1	3	aac	4	203	214	159	425	Y	41	GACGCAGCTTTACTCATATCCC	ACCCACCTCCTGGTTATTAGGT	145
GR7D2IN02IH2FR	GR7D2IN02IH2FRa	504	1	3	gtt	8	228	251	253	354	N	38	CAAACCAAAGCCAAAGAGCTAA	ACCCACTTCTCTTCATCGTCAT	169
GR7D2IN02ILQ6U	GR7D2IN02ILQ6Ua	476	2	3	gaa	4	409	420	3	308	N	43	CACCACAACCATCTGTAGCATT	ACCCCATAACCACATCATACCA	209
GR7D2IN01A0F9H	GR7D2IN01A0F9Ha	507	1	3	ggt	4	470	481	1	189	N	50	CTGGTAGCTTCTGCTGTTTCAA	ACCCCCGAGTTCGTCTATTC	167
GR7D2IN02HH5J2	GR7D2IN02HH5J2a	351	1	3	tca	4	231	242	2	298	Y	44	GTGATCAGTATTTTTGGAGGGC	ACCCCTCGTACTATCGAGAACA	140
GR7D2IN01B8SJ1	GR7D2IN01B8SJ1a	549	1	5	ttctg	3	28	42	388	549	N	40	CAAACAGGAAACGCTGTTCAAT	ACCCTAACACCCTTCTTCCATT	240
GR7D2IN02GJO5I	GR7D2IN02GJO5Ia	559	1	4	ttaa	3	273	284	304	456	N	35	TAATGACCCTCCTTCTTCTTCG	ACCCTAACCCTTCACTTTCTCC	291
GR7D2IN01D4LUI	GR7D2IN01D4LUIa	299	1	5	ggaaa	3	146	160	15	77	N	42	ATATTGAGCTTCTTTGCCTGGA	ACCGAAAGGAAGAACGTGTAAA	173
GR7D2IN02HJ0Y0	GR7D2IN02HJ0Y0a	309	1	3	cca	4	104	115	37	210	Y	45	TCATTTCAGACAAAGCTGGAGA	ACCGACTACAGCATGGAAAAGT	141
GR7D2IN02GWS6N	GR7D2IN02GWS6Na	506	1	3	tcg	4	105	116	15	446	Y	48	CCAAGGAATCGATTATGGAGAA	ACCGAGAATATTGTGAACAGGC	167
GR7D2IN02FQD3C	GR7D2IN02FQD3Ca	503	1	3	tcg	4	105	116	15	503	Y	48	CCAAGGAATCGATTATGGAGAA	ACCGAGAATATTGTGAACAGGC	167
GR7D2IN01CG3UT	GR7D2IN01CG3UTa	426	1	3	tct	5	74	88	1	285	Y	41	GAGGCTTATGGTCATAAAACCAAG	ACCGCCATTAGACTATGCAGAT	119
GR7D2IN02HFNDN	GR7D2IN02HFNDNa	476	1	3	tct	5	64	78	3	437	Y	41	GAGGCTTATGGTCATAAAACCAAG	ACCGCCATTAGACTATGCAGAT	119
GR7D2IN02GUXPR	GR7D2IN02GUXPRa	454	1	2	ta	8	370	385	1	195	N	33	CCTGAAACACATCATCAGCAAA	ACCGTAACCGTAAGGTTTCTAA	286
GR7D2IN01CGZM5	GR7D2IN01CGZM5b	551	6	3	tat	5	350	364	292	498	Y	27	TCTGCCTGTAAAATTGATGGTG	ACCGTACCGTACCTACCTTCCT	213
GR7D2IN01CGZM5	GR7D2IN01CGZM5c	551	6	3	tgt	4	365	376	292	498	Y	27	TCTGCCTGTAAAATTGATGGTG	ACCGTACCGTACCTACCTTCCT	213
GR7D2IN01D14WA	GR7D2IN01D14WAa	392	1	4	cttt	3	134	145	115	183	Y	31	TAAATGTGGCTTTGAGTTGCAC	ACCTACAACTGGGTTTTCTCCA	213
GR7D2IN02GIBCV	GR7D2IN02GIBCVb	550	2	3	ttg	6	356	373	1	519	Y	47	AGTCACCATCAAAGACGGATCT	ACCTCGGTACAACCACCATTAC	130
GR7D2IN02I01YX	GR7D2IN02I01YXa	342	1	4	caaa	3	155	166	235	336	N	40	TGGCACTTTTCAAACAGCTCTA	ACCTTTGGTTGGACCATTTAAG	205
GR7D2IN02JNQZO	GR7D2IN02JNQZOa	341	1	4	caaa	3	154	165	234	335	N	40	TGGCACTTTTCAAACAGCTCTA	ACCTTTGGTTGGACCATTTAAG	205
GR7D2IN02HXASJ	GR7D2IN02HXASJa	493	2	3	gag	6	220	237	197	397	Y	50	GCTAAATCAATGGAGGAAGACG	ACGACGACGTTTCATCTCTACA	242
GR7D2IN02F561I	GR7D2IN02F561Ia	383	1	5	aaaat	3	176	190	220	306	N	28	AGTCACACCACGTTAAAACCCT	ACGACTGGTATGCCGAATATCT	271
GR7D2IN02JBNY8	GR7D2IN02JBNY8a	264	1	3	cca	4	183	194	73	240	Y	45	AGCCTCCTTTTGGAAGTTATCC	ACGAGCCTGATCTATCTGCATT	211
GR7D2IN02H7BHX	GR7D2IN02H7BHXa	500	1	5	tgtga	4	456	475	2	271	N	45	ATGATGACTAAGGATTCCGCAT	ACGCAACCACTAAACCAAACAT	258
GR7D2IN02HVIIG	GR7D2IN02HVIIGa	478	1	4	cata	3	242	253	1	123	N	33	CTGCACAGACTAAAACGATTGG	ACGGAGGATTTAGATTTAGGGC	275
GR7D2IN02G2UUZ	GR7D2IN02G2UUZa	459	1	4	attt	3	336	347	88	255	N	37	AGTCCCTCTCACTCAAGGTCTG	ACGTAGGATCAAACCCAAAAGA	138
GR7D2IN02ILFXP	GR7D2IN02ILFXPa	507	1	3	acc	5	446	460	313	468	Y	52	AGGTGGGTAAAGTTTCAACACG	ACGTCCTTCATCTTTCTCCTCA	162
GR7D2IN01EV3ZX	GR7D2IN01EV3ZXa	507	1	4	gcaa	3	399	410	250	498	Y	38	GTCAGAAACACTGGAATGCTTG	ACGTCTATTGCCTCCAGATGAT	271
GR7D2IN01DFR5R	GR7D2IN01DFR5Ra	452	1	3	ttc	4	29	40	99	227	N	37	AACGGAAAATCTCGTAGACACG	ACTAAAGACCTGTTGAGGCAGC	217
GR7D2IN01CPCPY	GR7D2IN01CPCPYa	465	1	4	gaat	3	86	97	7	306	Y	38	CGAGGTCAAGTCACTACACAGC	ACTAGACCTTCCATCGTTGCAT	243
GR7D2IN01BP9XL	GR7D2IN01BP9XLa	488	1	3	gga	4	140	151	29	250	Y	49	AAATAGTCTGGCTCTGGCTCTG	ACTCACAATATCCGCCACTTCT	181
GR7D2IN02GGG70	GR7D2IN02GGG70a	436	1	4	aaac	3	124	135	73	315	Y	42	AACATGGGTGAACCTAACCAAG	ACTCCGGACAGCTTGTATCAAT	281
GR7D2IN01CGM5D	GR7D2IN01CGM5Da	489	2	4	aaag	3	393	404	2	301	N	42	CATTATGCCCAAGCTAGGTTCT	ACTCCTATTCCACTCTCAAGCG	188
GR7D2IN01C0FFB	GR7D2IN01C0FFBa	505	1	3	gcg	5	95	109	173	352	N	55	GAAGGTGGTGAACTTCTTCTCG	ACTCTCTCGCTTCACTCAGTCC	276
GR7D2IN02IJVCE	GR7D2IN02IJVCEa	503	1	3	gtc	5	126	140	121	441	Y	41	GGCTGAACAAACAGGAAAAGTT	ACTCTTGCGTTCTTGTGCTGTA	258
GR7D2IN01C5284	GR7D2IN01C5284a	384	2	2	ga	10	169	188	254	349	N	43	GCTTCCAAACATAGTTCAACCC	ACTGACTGCTCTTTGAGGTTCC	210
GR7D2IN02JBFRF	GR7D2IN02JBFRFa	446	1	2	ct	5	54	63	148	405	N	38	CGCTTTATAGAGAGAGAAAGCTCC	ACTGAGAGACGACATCGTTCAA	139
GR7D2IN02GD3PP	GR7D2IN02GD3PPa	457	1	4	taaa	3	217	228	31	216	N	40	AATGCTCACTCTAGATCCTGCC	ACTGATTGTGAATTTGCTCACG	207
GR7D2IN01CVPF0	GR7D2IN01CVPF0a	503	1	3	att	4	73	84	83	181	N	36	GGTGTTGAAGGTTGGTTTTCAT	ACTGCCAAAACCTTACTACCCA	157
isotig00886	isotig00886a	802	1	3	gaa	5	108	122	182	403	N	40	ATTCAAGCACAACCAAGCAAC	ACTGGAAGGAAGTTGGTTCAAA	190
GR7D2IN01A1SQO	GR7D2IN01A1SQOa	296	1	2	at	9	114	131	23	139	Y	37	TACCAAAGGCTCGTACTCCATT	ACTGGATCAGTCACAACACCTG	161
GR7D2IN01D9WW7	GR7D2IN01D9WW7a	510	1	2	ta	7	356	369	295	462	Y	27	TTGTGGGAGACAAATGTGTAGG	ACTGTCGGTTTGAGTTTGGACT	278
GR7D2IN02HUM96	GR7D2IN02HUM96a	356	3	3	cag	5	132	146	93	356	Y	49	GTCAATAATGCCTTCACAGCAA	ACTGTTGCTGCTGTGTTTTGTT	219
GR7D2IN02HUM96	GR7D2IN02HUM96b	356	3	3	gca	6	233	250	93	356	Y	49	GTCAATAATGCCTTCACAGCAA	ACTGTTGCTGCTGTGTTTTGTT	219
GR7D2IN01BZ755	GR7D2IN01BZ755a	473	1	3	ttg	4	51	62	226	471	N	43	CTGTTGGAATTCTTTGCTGTTG	ACTTGAAGCTGATCCCATTGTT	168
GR7D2IN02IVANZ	GR7D2IN02IVANZa	305	1	3	aag	4	150	161	4	132	N	36	TTCTATAAGGCAAAGGCAGCTC	ACTTGGTCTGAGAGAAAGCCAA	190
GR7D2IN02I4QO9	GR7D2IN02I4QO9a	516	3	3	cga	4	117	128	1	168	Y	37	ACGTCGAGGACATTATGGAAAT	ACTTTACGGGAAAATCACTCCC	109
GR7D2IN02GEBKE	GR7D2IN02GEBKEb	416	2	4	gagt	4	227	242	307	363	N	37	AAAGACAAAATCCCTGACTCCA	ACTTTCTCTCCGTTTCCATCAA	153
GR7D2IN02JFMHD	GR7D2IN02JFMHDa	524	1	3	aca	6	175	192	133	324	Y	39	AGCACAAGAATGATGCTGAAGA	ACTTTGGGTTCTTACCGACTTG	140
GR7D2IN02F95IT	GR7D2IN02F95ITa	343	1	4	ttat	3	233	244	149	343	Y	27	GAGGTGGAGCTATTTTGTTTGC	ACTTTTGTGCTCTTGATACGCA	138
isotig00560	isotig00560a	1347	1	5	cagac	3	361	375	138	329	N	52	CGGCCTCGATTCTTTTACATAG	AGAAAAGATCGATTGAGACCCC	249
GR7D2IN02GZNPC	GR7D2IN02GZNPCb	300	2	4	ctat	4	93	108	219	296	N	35	TTTGAGTTTGACCAAGCCTACA	AGAAATGACATAGTCGTGCCCT	186
GR7D2IN02HGN5A	GR7D2IN02HGN5Aa	491	1	3	gct	8	330	353	1	144	N	44	CAACCTTAAGCAGTCTGGGAGT	AGAAATGGATTTCCGGTGACTA	227
GR7D2IN02FS2Y1	GR7D2IN02FS2Y1a	465	1	3	gct	8	330	353	262	405	Y	44	CAACCTTAAGCAGTCTGGGAGT	AGAAATGGATTTCCGGTGACTA	228
isotig00778	isotig00778a	905	1	3	ttc	6	132	149	245	835	N	40	GCTCAATCCATATATGCCCAAT	AGAACAGAAAGAGGTTTGCAGC	262
GR7D2IN02HYTP1	GR7D2IN02HYTP1b	504	2	4	aaca	3	218	229	15	251	Y	37	TGCGTCTCTTTATGTGGAGAAA	AGAACTCGCCCACAATTATGTT	168
GR7D2IN01EX4MK	GR7D2IN01EX4MKb	507	3	3	att	5	400	414	1	483	Y	40	CCTCCTCCTTCAAATCATCATC	AGAAGAAGGCGGTTGTTATTGA	193
GR7D2IN02I3W6O	GR7D2IN02I3W6Ob	497	3	3	att	5	221	235	118	285	Y	39	CCTCCTCCTTCAAATCATCATC	AGAAGAAGGCGGTTGTTATTGA	188
GR7D2IN01EP2JE	GR7D2IN01EP2JEb	523	2	3	gcc	4	222	233	159	470	Y	45	ATTAACTTGAAATGGCCGTGAC	AGAAGACGGAGTCGTGATTCTC	205
GR7D2IN02IJB2N	GR7D2IN02IJB2Na	417	1	3	tct	5	91	105	83	169	Y	38	TATCATTCCATTAATCCCCACG	AGAAGCAGAAGCAAACCAAAAG	259
GR7D2IN01B78W8	GR7D2IN01B78W8a	506	1	3	ctt	4	343	354	2	418	Y	48	TCAGCCTTTGAATGAGAGTTCA	AGAAGCATCAAAAGAGTCTGGC	179
GR7D2IN01CD3G5	GR7D2IN01CD3G5a	432	1	2	at	10	163	182	137	244	Y	29	CTTGACTTTTAAACCCTCTCCG	AGAAGGAAAAAGGGAAAGCCTA	196
isotig01239	isotig01239a	598	1	3	tct	4	356	367	234	440	Y	41	GAAGAAAGTTTGCCGAAGAGAA	AGAAGGAGGTTCCCCTAACAAG	232
GR7D2IN02GJK0J	GR7D2IN02GJK0Ja	448	1	2	ca	14	207	234	355	447	N	33	TTTCTCTGGCCAAAGTTCAAGT	AGAATCAATTGAAGAAGCAGGG	277
GR7D2IN02JZD7O	GR7D2IN02JZD7Oa	458	1	3	ctg	4	168	179	2	202	Y	42	AGGAGAAAAGACTCCTCCCTTG	AGAATGGACCCTCTGAAGATGA	239
GR7D2IN01B9CK8	GR7D2IN01B9CK8a	494	1	2	ct	5	165	174	77	139	N	35	GAAGCTCCAAATTCTCTTCCAA	AGAATGGTGGGTCTGTTAATGG	215
GR7D2IN01DOYV5	GR7D2IN01DOYV5a	368	1	3	cag	4	275	286	163	363	Y	45	AGTTGATCTTCCAGAGAGACGG	AGACCAAAAACTGGCTGAGAAG	250
GR7D2IN02FYXZG	GR7D2IN02FYXZGa	456	1	2	ag	5	353	362	127	339	N	44	CAGGTGGCATATTAGTCGTTCA	AGACGTGAAGCTTCGGAAAGT	242
GR7D2IN02FRQM4	GR7D2IN02FRQM4a	485	1	4	gaag	3	319	330	239	484	Y	43	AACATCTGACAATTCATGTGGC	AGACTCTCTGGAACTTTGCACC	182
GR7D2IN02H86HU	GR7D2IN02H86HUa	286	1	2	tg	9	78	95	28	186	Y	37	AGAACTAGATGCCGCCTTGAC	AGACTTCAGGATTCACAGGAGC	247
GR7D2IN01A7JA8	GR7D2IN01A7JA8a	315	1	4	attt	3	142	153	101	220	Y	36	CCCTTCTAACCATGATTGTTCTC	AGACTTCCTAACTAGGCGTCCC	210
GR7D2IN01CGFEV	GR7D2IN01CGFEVa	321	1	3	aga	5	224	238	3	71	N	39	CATTCTCCAATGTGATCCTTCA	AGAGAAGCAATTGAATCTTGCC	205
GR7D2IN01ETHEV	GR7D2IN01ETHEVa	450	1	3	aga	5	246	260	319	432	N	41	CATTCTCCAATGTGATCCTTCA	AGAGAAGCAATTGAATCTTGCC	204
GR7D2IN02GKGUY	GR7D2IN02GKGUYa	530	1	4	aaat	3	433	444	119	250	N	33	GAAGACCAATTACCAGACAGCC	AGAGAAGGAAATGGAAAGGAAC	204
GR7D2IN01DAKGD	GR7D2IN01DAKGDa	342	1	3	agc	4	82	93	57	272	Y	45	GTTGGTGATTTCTTTGTGGGAT	AGAGAGAAACCAGTCAACGCTC	100
GR7D2IN02I7B9Y	GR7D2IN02I7B9Ya	446	2	4	ttgc	4	378	393	3	269	N	47	GTTGCAGTGGCTCATTCATATC	AGAGAGAGAGAGAGAGAGAGGATCA	133
GR7D2IN01B7FBQ	GR7D2IN01B7FBQb	442	2	5	gttca	3	170	184	190	345	N	36	CACAAACATTCCTTCAGCTCAG	AGAGAGAGTGGTGGACAAAAGC	298
GR7D2IN01C1O3P	GR7D2IN01C1O3Pa	482	3	2	tc	6	33	44	1	468	Y	44	CTCCCTCTCCTTCTCATATTGC	AGAGAGCAAAGACGGAAGATTG	117
GR7D2IN02HYO61	GR7D2IN02HYO61a	379	2	4	agaa	3	59	70	15	197	Y	29	ATTGGAAGTTGAGGAGAAGCTG	AGAGCAGCAATCTGTGAGTCAA	129
GR7D2IN01BBGTB	GR7D2IN01BBGTBa	425	1	3	cat	4	139	150	2	346	Y	54	GGATCTAGGGCTCGATTCTTTC	AGAGGATCACAGCTGTCCAAAT	105
GR7D2IN02H1K0H	GR7D2IN02H1K0Ha	508	1	4	aaat	3	91	102	144	389	N	37	TCACCAATGCAAACCACAATAG	AGAGGTGCTCTTTGTGGGAATA	184
GR7D2IN01A8HQJ	GR7D2IN01A8HQJa	413	1	3	cgc	4	375	386	1	336	N	53	GTGCTTTCGTGATGGATGAATA	AGAGTGAATTTGCTGAGCGTTA	270
GR7D2IN01BII8T	GR7D2IN01BII8Ta	411	1	2	ta	8	298	313	281	409	Y	31	TAGTGCATGGAGTCCACAAAAC	AGAGTGAGAATGACAAGCAGCA	257
GR7D2IN01B38BI	GR7D2IN01B38BIa	459	1	3	tgc	6	250	267	249	458	Y	45	GCTAGATCCAAACTCGAGCAGT	AGAGTTGTGGTTTGCAGACTGA	251
GR7D2IN01ANTDR	GR7D2IN01ANTDRa	460	1	3	agc	4	201	212	3	413	Y	45	AGATTTGTCTTGACGCTGGATT	AGATCGAGTACGATGGACCAGT	292
isotig00546	isotig00546a	1370	1	3	gag	4	54	65	653	1369	N	44	TGAATCAAATCTAATCGGACGG	AGATCTTTGAACTGAAGCAGGC	193
GR7D2IN01CKB8V	GR7D2IN01CKB8Va	488	2	4	ggaa	3	420	431	84	380	N	46	TAAGGAGACCTGGAGCAAGAAG	AGATGACCAGACAGTCATTCAA	287
GR7D2IN01CKB8V	GR7D2IN01CKB8Vb	488	2	4	gaaa	3	438	449	84	380	N	46	TAAGGAGACCTGGAGCAAGAAG	AGATGACCAGACAGTCATTCAA	287
GR7D2IN02FRX0H	GR7D2IN02FRX0Ha	410	1	3	gaa	4	105	116	165	401	N	36	AGCAAACGTAAAGCCGAGTAAG	AGATGATGCAGGGTTCTGAGAT	109
GR7D2IN02FWFP5	GR7D2IN02FWFP5a	513	2	5	tgggt	4	178	197	172	306	Y	38	AGGTAGTCAGTGAAGGATGGGA	AGATGATTCTGGAGATGGGAGA	103
GR7D2IN02FWFP5	GR7D2IN02FWFP5b	513	2	2	ct	5	212	221	172	306	Y	38	AGGTAGTCAGTGAAGGATGGGA	AGATGATTCTGGAGATGGGAGA	103
GR7D2IN02FO4JK	GR7D2IN02FO4JKa	485	1	4	atgc	3	377	388	33	233	N	35	GTGTCTGTCAATGCCATCTGTT	AGATGCAAGTGTGTGAACGTGT	129
isotig00531	isotig00531a	1469	1	3	aag	4	780	791	48	1469	Y	45	CAGAGGTACCAAGATGACCCTC	AGATGGGTTTCTGCTTGTTGAT	290
isotig00396	isotig00396a	650	1	3	aga	4	602	613	1	438	N	45	CGAGTAGGGAAGAGCTTCGTAA	AGATGTGGCGTTGTGTTTCTC	253
isotig00397	isotig00397a	367	1	3	aga	4	319	330	100	363	Y	45	CGAGTAGGGAAGAGCTTCGTAA	AGATGTGGCGTTGTGTTTCTC	253
GR7D2IN02HBR2L	GR7D2IN02HBR2La	383	1	3	atc	5	158	172	2	214	Y	40	TTCACTTTCAAGTTCCCAGGTT	AGATGTTCTGGAGGAATTGCAT	270
isotig01445	isotig01445a	477	1	2	tc	6	378	389	244	405	Y	45	TCCGTATGAGTCTCGACTTGTG	AGATTTCGTTATCGCAGACGAC	118
GR7D2IN02IKD9Z	GR7D2IN02IKD9Zb	427	2	2	ct	5	340	349	98	151	N	38	GAGAGTTGGGGGTTCTTTTTCT	AGATTTTCCCTCCTTGACGTTT	219
isotig00030	isotig00030a	2201	1	3	ttc	4	557	568	472	2154	Y	46	CATCCATATTCTCCAGTCACCA	AGCAACCAAAGAAGGTCTCAAG	190
isotig00033	isotig00033a	2201	1	3	ttc	4	557	568	472	2154	Y	46	CATCCATATTCTCCAGTCACCA	AGCAACCAAAGAAGGTCTCAAG	190
GR7D2IN02H0UZF	GR7D2IN02H0UZFa	448	2	4	tgct	3	78	89	6	446	Y	40	TGTCAGTGGTTTACACGGAAAG	AGCAAGTTTATTTACGAGGCCA	277
GR7D2IN01AZXZ8	GR7D2IN01AZXZ8a	392	1	3	tgc	4	345	356	90	338	N	44	TCCCCAAAACTAATGGTACAGG	AGCAATAACGGTAAAGGGCTTG	103
GR7D2IN02GTF2A	GR7D2IN02GTF2Aa	466	1	4	tctt	3	193	204	44	163	N	26	TTTGCAGGATAATGTTCAGGTG	AGCAATTAAACCAACGAGGAGA	125
GR7D2IN02HJ0GV	GR7D2IN02HJ0GVb	381	2	4	ttgc	4	246	261	106	189	N	34	GCAATCAATCCCTCTCATTTTC	AGCACAAGTAACCACAACAACAG	192
GR7D2IN02GSL5H	GR7D2IN02GSL5Ha	495	1	2	ca	5	24	33	2	238	Y	41	CTGACAGCGACTTCCAAAAA	AGCACTACGTGCATGCTTAAAA	270
GR7D2IN02GTI4B	GR7D2IN02GTI4Ba	293	1	3	ctt	4	61	72	61	273	Y	41	GCAGGAGATCGGAAACTTTAGA	AGCACTGGTTTGATGGTTTCTT	250
GR7D2IN02IBY05	GR7D2IN02IBY05a	419	2	4	gaaa	3	84	95	78	251	Y	37	GCTCCCCTCTCCTCACTCTT	AGCACTTCTTCACCAACTCACA	149
GR7D2IN02IBY05	GR7D2IN02IBY05b	419	2	4	aaac	4	96	111	78	251	Y	37	GCTCCCCTCTCCTCACTCTT	AGCACTTCTTCACCAACTCACA	149
GR7D2IN02GB3XE	GR7D2IN02GB3XEa	498	1	2	ga	5	79	88	1	450	Y	42	GGGATGTGAGGATTGAGAGAAA	AGCATACACTGTTCCAGGAGGT	152
GR7D2IN01AYKCV	GR7D2IN01AYKCVa	263	1	3	tgc	4	152	163	1	168	Y	43	TTGCAGGCCTGTAGACTAGTGA	AGCCAAAACTATCTGATGGGAA	159
GR7D2IN01C48Q5	GR7D2IN01C48Q5a	378	1	3	caa	4	90	101	92	295	N	43	ATTTTTCCACACTCCAAGCTCA	AGCCATTTTTCCTACACTCCAA	102
GR7D2IN02IFK3F	GR7D2IN02IFK3Fa	336	1	3	acc	4	184	195	121	288	Y	40	TCAGATCTTGAAACAGAGCAGC	AGCCTAATTAACGCCGAATACA	203
GR7D2IN01BZUR2	GR7D2IN01BZUR2a	454	1	3	gaa	4	113	124	54	449	Y	43	TCGGGAGAACTCCTCTCATAAA	AGCCTTAGAGTTCGAGTGGTTG	172
GR7D2IN02G96XO	GR7D2IN02G96XOa	376	1	3	tac	9	288	314	1	273	N	49	AATAACCCTCCGTACACAGCAT	AGCGAGGGGAAGAACAAGAC	188
GR7D2IN01C05TY	GR7D2IN01C05TYa	447	1	3	cag	4	243	254	6	446	Y	47	TTATCATCTCAGCAAGGCAAGA	AGCGGATGAAGTTGTATTTGCT	240
GR7D2IN02IEYX8	GR7D2IN02IEYX8a	492	2	3	gag	6	220	237	197	397	Y	50	GTTTTTGTAGCCAGGAAACGAC	AGCGTTACGATTTCACTCCACT	243
GR7D2IN02HNSUC	GR7D2IN02HNSUCa	506	1	4	ataa	3	67	78	39	143	Y	34	AATTGGTAGGGGAACTGAACCT	AGCTAGGAAGGAATGCTTGTTG	258
GR7D2IN01CA1P0	GR7D2IN01CA1P0a	464	1	3	ttc	4	159	170	2	208	Y	39	ACACGAGTTTCATCAGGAAGGT	AGCTCAAGGTTCAGCTCATTTC	153
GR7D2IN01D4O53	GR7D2IN01D4O53b	350	2	3	gaa	4	39	50	76	168	N	46	GCCTTTCTTCTTCTTCCTCATTC	AGCTCCTCCTTTGAAATCTCCT	145
GR7D2IN01EN8T5	GR7D2IN01EN8T5a	503	1	2	tc	6	399	410	108	173	N	38	AGTAACAACCAACACACCAACG	AGCTGAGAAAAAGATCGAAACG	126
GR7D2IN01ATJIF	GR7D2IN01ATJIFa	541	1	4	tcga	3	395	406	76	291	N	42	ACCGGCTATTGGGATCTAATTT	AGCTGAGACTAAGCAAACGGAG	232
GR7D2IN01A3X59	GR7D2IN01A3X59a	420	1	3	ctt	4	258	269	254	400	Y	30	TATCATTCATTGCACCTTCCTG	AGCTGCATAAAGATGGACTGGT	294
GR7D2IN02JMIAD	GR7D2IN02JMIADa	506	1	3	ccg	4	321	332	129	440	Y	42	ATCCAAGAACGGTCTACAGCAT	AGCTTCAACTTCAGCTTTTTGG	292
GR7D2IN02HHRBI	GR7D2IN02HHRBIa	510	1	2	ga	5	91	100	134	508	N	48	CAATCAAAACGGTCATCAGAGA	AGCTTCGACTCTTGTACCTCGT	147
GR7D2IN02G306J	GR7D2IN02G306Ja	495	1	3	gtg	5	268	282	2	451	Y	51	CCTTATAATACCCATCACCCCA	AGCTTTCATGACCTCCGATTTA	269
GR7D2IN02IB10W	GR7D2IN02IB10Wa	486	1	3	ctc	4	157	168	81	377	Y	51	TGGTGCTAATAGTGATTCCACG	AGGAACTGAGATCCCACCACTA	175
GR7D2IN01DXB4X	GR7D2IN01DXB4Xa	377	1	4	cttt	3	221	232	96	320	Y	41	AGAGCAGCAATCTGTGAGTCAA	AGGAAGTGAAGCAGTTGAGGAG	225
GR7D2IN01D1G1C	GR7D2IN01D1G1Ca	556	1	4	ttta	4	180	195	237	350	N	35	CAACCAAAACGTTCACGTCATA	AGGAGACACGCAATTCTTTTGT	240
isotig00700	isotig00700a	1023	3	4	attc	4	243	258	323	967	N	41	GGAAACAACAAACATCCTCTCTC	AGGAGGAAAAGGAGAAGGAGAA	249
isotig00700	isotig00700b	1023	3	2	ca	5	258	267	323	967	N	41	GGAAACAACAAACATCCTCTCTC	AGGAGGAAAAGGAGAAGGAGAA	249
GR7D2IN02HS9LF	GR7D2IN02HS9LFa	432	2	3	atc	4	144	155	3	353	Y	45	GCTGGTCAAAAGCTTGAGAGAT	AGGAGGATGAAGAGGATGATGA	177
GR7D2IN01DRFFM	GR7D2IN01DRFFMa	427	1	3	aat	4	45	56	255	350	N	33	ACCCCCATGGTTAAACTTCAAA	AGGATCCTCAAGTGAGCAGAAG	135
isotig01124	isotig01124b	666	2	4	taat	3	566	577	353	565	N	45	TGTACAAGATTGTTCACTGCCC	AGGATTAAACAATAGCCCGGTT	230
GR7D2IN02HQKGO	GR7D2IN02HQKGOa	459	1	4	acat	3	90	101	49	219	Y	38	CACAGACGCTGTTCTTTACAGG	AGGCCAAAAGTGAAGGATATGA	289
GR7D2IN02GOBH1	GR7D2IN02GOBH1a	360	1	4	atgt	3	102	113	122	277	N	41	GCCACCAAACAAATACAACTGA	AGGCCATATTTCGAGCTTACAA	169
GR7D2IN02GO8B0	GR7D2IN02GO8B0a	447	1	4	atgt	3	103	114	122	415	N	41	GCCACCAAACAAATACAACTGA	AGGCCATATTTCGAGCTTACAA	169
GR7D2IN02GBWGK	GR7D2IN02GBWGKa	450	1	5	caaaa	3	102	116	39	200	Y	39	GATCACATTGGACAACCATCTG	AGGCGTGGCTTATCTGTACTGT	298
GR7D2IN02GX4JU	GR7D2IN02GX4JUa	290	1	3	tca	6	177	194	73	201	Y	37	AGCCAGGCATACATTTTTCAGT	AGGCTTCAATTATCTACTGCCG	211
GR7D2IN02IU4UC	GR7D2IN02IU4UCa	495	1	2	ct	5	289	298	182	436	Y	53	GACCTCTCCATCATACTTTGCC	AGGGAGGTGGTGGTGATTTTAG	145
GR7D2IN02IAI7Z	GR7D2IN02IAI7Za	308	1	2	ta	6	234	245	113	268	Y	31	GCAGTTTTGCTGTTCTTGTCTG	AGGGCATCACTCAGTGTCATTA	280
GR7D2IN01BZWIO	GR7D2IN01BZWIOa	247	1	3	cga	4	193	204	25	219	Y	48	GAGAAGAAAACGAAGAGGCAAA	AGGGTCAAGTTGAAGGTCGTT	156
GR7D2IN01BIG5K	GR7D2IN01BIG5Ka	306	1	3	ttc	5	203	217	39	299	Y	41	AAAGTTTGAGTCTTAGCCGCTG	AGGGTCGAACCAATCAATACAC	200
GR7D2IN01C7Y62	GR7D2IN01C7Y62b	509	2	3	caa	4	428	439	60	470	Y	43	AGAGAAGGAAACCAAAGCAGTG	AGGGTCGCTTTCTAGTTCATTG	169
GR7D2IN01BC8OJ	GR7D2IN01BC8OJa	454	1	3	tca	6	313	330	155	454	Y	39	ACGGTGCTTCTTTGAAGATGAT	AGGTAATGAAGACGGTGATGCT	208
GR7D2IN01C157K	GR7D2IN01C157Ka	485	1	4	tctt	3	392	403	213	485	Y	44	GTGAACAACAGAGCATGAGAGC	AGGTGCTGACATTGATGCTAGA	281
GR7D2IN01AI65L	GR7D2IN01AI65La	497	1	3	tct	5	159	173	57	308	Y	41	TGGGTGTGTTTATTGCTTGAAC	AGGTTGAAGATCAAAGTTGGGA	235
GR7D2IN01EEURJ	GR7D2IN01EEURJa	453	1	3	ctg	4	420	431	1	327	N	45	GTCCACAATGTTGAAAAGCTCA	AGNGGGTTATGCAGACCAGT	247
isotig01362	isotig01362a	529	2	4	gaca	3	62	73	4	159	Y	41	TCGCCATATTAGACTTGCAGAA	AGTAAAGCATTGGATTGGAGGA	176
isotig01362	isotig01362b	529	2	2	ta	5	115	124	4	159	Y	41	GCAGAAGCAATTTGTGACAGAC	AGTAAAGCATTGGATTGGAGGA	160
GR7D2IN01DG4VM	GR7D2IN01DG4VMa	485	1	3	tgc	4	397	408	1	336	N	45	GACCTAGTGTTATGGGGGATGA	AGTAATCCCAATTTACCCCCTG	122
GR7D2IN02FPZQK	GR7D2IN02FPZQKa	490	1	3	aga	4	57	68	35	445	Y	43	TAGAAAGAAATGGCAGAGGAGG	AGTAGGCTGAGCTGTGAAGAGG	162
GR7D2IN01BKO1Z	GR7D2IN01BKO1Za	514	1	3	gcc	6	305	322	83	421	Y	47	TGGAATCTTACTGGCCAAGTCT	AGTCAAACAAGCTGAATCCCAT	228
GR7D2IN01E2NLM	GR7D2IN01E2NLMa	324	1	3	caa	4	22	33	169	324	N	49	CCTCATGCTCATTCTCAAGTGC	AGTCAGCAGACGCATTATCGTA	112
GR7D2IN02GEM5E	GR7D2IN02GEM5Ea	350	1	3	aga	4	154	165	91	240	Y	39	GGTGGAAGCTCACCATCTAAAC	AGTCAGGCCATCAGTGATTTCT	131
GR7D2IN01AKPS8	GR7D2IN01AKPS8b	434	2	3	agg	4	365	376	3	419	Y	47	GGGTGGAGAGATCACCGTATTA	AGTCCATGCAGCTTTTCTTGAT	185
GR7D2IN01CU0HR	GR7D2IN01CU0HRa	499	1	3	aca	6	359	376	2	319	N	44	AATCTCGAAGATCTCCCATCAA	AGTCCGATATGAGAATGGTCGT	126
GR7D2IN02IOOAH	GR7D2IN02IOOAHa	499	1	3	aca	6	359	376	2	319	N	44	AATCTCGAAGATCTCCCATCAA	AGTCCGATATGAGAATGGTCGT	126
GR7D2IN01BCUM8	GR7D2IN01BCUM8a	305	1	3	cat	4	246	257	51	257	Y	47	CTTCTCTAGCTGATATGCCGGT	AGTCCTTGGTGGACACTGAAAT	120
GR7D2IN02H85U3	GR7D2IN02H85U3a	518	1	4	cttt	3	157	168	23	478	Y	42	GTTCTTCCTCTGTCCAAGGTGT	AGTCGAGTTGCCTACTTATGCC	125
GR7D2IN02JL7XE	GR7D2IN02JL7XEa	515	1	4	cttt	3	158	169	99	479	Y	41	GTTCTTCCTCTGTCCAAGGTGT	AGTCGAGTTGCCTACTTATGCC	125
GR7D2IN01DOOZ6	GR7D2IN01DOOZ6a	486	1	4	aaat	3	371	382	239	430	Y	34	ACGGTCCCCCATAAATATATCC	AGTCGTTTTCGTCACTTGCTTT	270
GR7D2IN02JG4XT	GR7D2IN02JG4XTa	463	1	2	ac	5	271	280	141	461	Y	45	AATTCGGGACTGTTGTTAATGG	AGTCTGGTTCTCGTCCTCACTC	213
GR7D2IN01D44LV	GR7D2IN01D44LVb	438	2	2	ta	5	313	322	2	415	Y	41	ATTCTCTTCCCCATCTTCTTCC	AGTGAGGTTGCTAGGAATTTGC	180
GR7D2IN01D2XQP	GR7D2IN01D2XQPb	494	2	4	atca	6	405	428	346	453	Y	35	CCTTTCTCTTCAAATCCAACGA	AGTGATGTTCCGGTGAGTTGAT	179
GR7D2IN01BKQRY	GR7D2IN01BKQRYa	418	1	2	ga	5	92	101	61	417	Y	54	GAGGTAGAAGGAGATCCCCAAG	AGTGCCAGCTCTCTCTTTCCTA	212
GR7D2IN01DT8QQ	GR7D2IN01DT8QQa	300	1	2	ta	11	176	197	166	270	Y	28	ATCTCATTGTCAGTCCCTTTGG	AGTGGAGATGAAGATCCAAACA	275
GR7D2IN01DO0QO	GR7D2IN01DO0QOa	260	2	3	tca	4	101	112	81	152	Y	45	TCGTCACTTCTATCATCATCCG	AGTGGGTGTGACTCCTGATTTT	180
GR7D2IN01DGPU5	GR7D2IN01DGPU5a	363	1	4	agca	3	92	103	2	184	Y	43	GAAGACTCTTGTTGAGGGGTTG	AGTGGGTTCTCTCAAAGGATGA	184
GR7D2IN01CUAXA	GR7D2IN01CUAXAa	470	1	2	tc	5	76	85	2	391	Y	44	CTTATCCTTTCCTTCATTCCCC	AGTGGTAGTGCCCCTAGTTTGA	132
GR7D2IN02HXKWZ	GR7D2IN02HXKWZa	422	1	3	tca	4	236	247	1	396	Y	44	CTAGGGTTNTGATCGTCCTCAG	AGTGGTGCTGATGATGAAAGTG	137
GR7D2IN01DQ8B2	GR7D2IN01DQ8B2a	501	1	3	aca	4	423	434	3	212	N	40	TGCCATCTCTGAAACTAGACCA	AGTGTCAAAAAGGGTGAGGAAA	113
GR7D2IN02G7BQ4	GR7D2IN02G7BQ4a	426	1	3	caa	4	315	326	170	424	Y	40	ACCCCATCAATCAAAACNGTAG	AGTTGAAGACGGAGCTAAGTGG	132
isotig00526	isotig00526a	1522	1	3	cca	5	1141	1155	153	1403	Y	46	GATTGGAATATGTCGAATGGGT	AGTTTAAAGAGTTGGCACAGGC	142
GR7D2IN02JV5HI	GR7D2IN02JV5HIa	415	1	3	gtt	4	283	294	70	339	Y	42	CAGTCTACTTGTCCCTTCACCC	AGTTTCCAGAAATGTGGCCTTA	122
GR7D2IN01DX4IG	GR7D2IN01DX4IGa	462	2	2	ga	5	174	183	200	337	N	39	CCCACCATAGTTACATTGCTGA	AGTTTCTCTAGCGCCACAAGTC	244
GR7D2IN02FUNYE	GR7D2IN02FUNYEa	408	1	2	ct	5	332	341	38	322	N	42	TGATCAGATTGGATCTCATTGG	AGTTTGTGATTGTGTTTGGAGG	173
GR7D2IN02HP12V	GR7D2IN02HP12Va	350	1	2	tg	5	167	176	203	250	N	37	TCTGGGCTAGAGAATAAGTGGG	ATAAAGGAATCCACCAACATCC	215
GR7D2IN01BZEUX	GR7D2IN01BZEUXa	451	1	3	tct	7	74	94	233	451	N	38	TGGTGGATGATGATGTAAAGGA	ATAAAGTGGTGAGCTTAGGGCA	105
GR7D2IN01C6L7J	GR7D2IN01C6L7Ja	488	1	3	ctt	6	80	97	173	316	N	45	CGCATACTTTAGCGGACTTAGC	ATAACAGCATAGAAGCCCGTGT	141
GR7D2IN01DH58W	GR7D2IN01DH58Wa	488	1	3	ctt	6	80	97	213	434	N	45	CGCATACTTTAGCGGACTTAGC	ATAACAGCATAGAAGCCCGTGT	141
GR7D2IN01CVE09	GR7D2IN01CVE09a	477	1	3	tct	4	183	194	36	386	Y	43	TGCTTTCACTGAAGCTTTACCA	ATAACTCCATCAAGGACGGAAA	289
GR7D2IN01B1UST	GR7D2IN01B1USTa	450	1	3	tgc	4	196	207	6	149	N	41	TACCATTGTGCCTCTTGTTGTT	ATAACTGACATCCTCTTGCGGT	231
GR7D2IN01C50HI	GR7D2IN01C50HIa	517	1	5	ttcct	3	110	124	275	514	N	43	CGAACAAACACAACAAAGGAGA	ATAACTTCGACTTGGCAAAGGA	222
isotig00473	isotig00473a	2445	1	3	aag	4	2107	2118	195	1556	N	41	CTTCTCTTCGTCTCAGGTCGAT	ATAATAGACGCCTGTTGGCATT	233
GR7D2IN01C2CCX	GR7D2IN01C2CCXa	312	1	3	aga	7	205	225	32	310	Y	40	CAAATCATGTTCCATCCTGCTA	ATAATTTCCACAGGTTCGTGCT	246
GR7D2IN02JRMJM	GR7D2IN02JRMJMa	488	1	4	taaa	3	100	111	244	444	N	37	ATCCAGAAGATGCAGGGAGATA	ATACAAATGGAGGAAGGCTGAA	143
GR7D2IN01CN5TL	GR7D2IN01CN5TLa	426	1	2	ga	5	247	256	156	299	Y	38	TCAGATTGTGGCTTGTCTTTTG	ATACACATTGTGCGCCATTAGA	241
GR7D2IN01CTZKO	GR7D2IN01CTZKOa	322	1	2	ct	5	249	258	39	107	N	36	CCTGGTGTAAGATCAGTAGCCC	ATACCAGCAGCCAAAANATAGC	242
GR7D2IN02F33DX	GR7D2IN02F33DXa	509	2	3	ttc	8	53	76	2	478	Y	44	CCTCCTCCTCATCTTCTTCTTG	ATACGAACACGAACACGAACAC	143
GR7D2IN02F33DX	GR7D2IN02F33DXb	509	2	3	ttc	7	101	121	2	478	Y	44	CCTCCTCCTCATCTTCTTCTTG	ATACGAACACGAACACGAACAC	143
GR7D2IN01B609B	GR7D2IN01B609Ba	403	2	3	cca	5	127	141	33	401	Y	61	CTGCCCACAGTTATAACATCCA	ATACGAAGGTGGTGGTGGATAC	130
GR7D2IN01BTXON	GR7D2IN01BTXONa	501	2	4	ggtt	3	173	184	87	218	Y	44	ACCACATCCTGAAGAACCTCAT	ATACGAATTGGAGAGGAAACGA	198
GR7D2IN01BTXON	GR7D2IN01BTXONb	501	2	4	cctc	3	196	207	87	218	Y	44	ACCACATCCTGAAGAACCTCAT	ATACGAATTGGAGAGGAAACGA	198
GR7D2IN02HS6QT	GR7D2IN02HS6QTa	475	1	3	att	8	34	57	27	95	Y	30	TGCCTTCTCTTCTTTGTTGATG	ATAGAGCAAAATTCACATGCCC	143
GR7D2IN01DYPOQ	GR7D2IN01DYPOQa	251	1	3	gca	4	180	191	131	250	Y	40	CGAATCAGGAAGAGCTTGAGTT	ATAGCAGCCAGAAATCGAAAGA	165
GR7D2IN01EC1V6	GR7D2IN01EC1V6a	423	1	2	ag	5	310	319	10	324	Y	41	CAACTGTTGCACCTTTGAAGAG	ATAGCTGTTTTCCCTATGTCGC	173
GR7D2IN02I9VFU	GR7D2IN02I9VFUa	513	1	4	aatt	3	221	232	374	511	N	31	TGGGTGATACAGAATGACAACC	ATAGTAAGGTCAGCTGGGAGCA	283
GR7D2IN01B2C2A	GR7D2IN01B2C2Aa	435	1	4	agaa	3	260	271	3	101	N	35	TCAAATCACTTGAAGCAGGCTA	ATAGTGGATGAGCAGAAGGCTC	110
GR7D2IN01CX6KB	GR7D2IN01CX6KBa	308	1	3	gga	4	156	167	87	302	Y	55	GGGGTAACCACTATGAGAAGGA	ATATCCCCACAAGCATATCCAC	189
GR7D2IN02GIBCV	GR7D2IN02GIBCVa	550	2	3	ccg	5	47	61	1	519	Y	47	ATATTCCTCTTCCTCCTCACCG	ATATGAAAGCTGGTGGCGTAAT	272
GR7D2IN01BG1VT	GR7D2IN01BG1VTa	484	1	2	ct	5	434	443	305	409	N	40	CAGAAATTATCATCACAGGGCA	ATATGGAACGTGTGCATAAGCG	138
isotig00719	isotig00719a	978	1	3	gaa	4	686	697	99	851	Y	44	GAGCGGGAACTTTAAGACAGTG	ATCAACAACATTCCTGCTTCCT	193
GR7D2IN02FV5PH	GR7D2IN02FV5PHa	287	1	2	at	9	217	234	3	95	N	32	CTGCCATCACCCTAATCCTATC	ATCAACCGCATAAACACCAA	167
isotig00322	isotig00322a	628	1	2	ga	5	74	83	83	628	N	45	GGAATCTAACAAAGACCGGCTA	ATCAACCTCCTTTAAGTTGCCA	277
isotig00323	isotig00323a	610	1	2	ga	5	74	83	83	610	N	44	GGAATCTAACAAAGACCGGCTA	ATCAACCTCCTTTAAGTTGCCA	259
GR7D2IN01E06LG	GR7D2IN01E06LGa	299	1	3	cca	4	34	45	1	111	Y	52	CTTTCACAGGATTTGCCCAAC	ATCAACTGGTCCTGTCTCACCT	178
GR7D2IN02IKM1Q	GR7D2IN02IKM1Qa	471	1	3	ctt	4	161	172	2	247	Y	45	CAAAGAGAATATTGCTGCAACG	ATCAAGTGGCATTACCAACACA	285
GR7D2IN01EWYCO	GR7D2IN01EWYCOa	291	2	2	ag	5	76	85	247	288	N	36	GTCCCTCATCTTCTCTGTTTGC	ATCAGATAAAGATCCGAGCCAA	155
GR7D2IN01ESVWJ	GR7D2IN01ESVWJa	411	1	4	tcca	3	181	192	115	411	Y	46	TCCTGGACTGACCTTGATTTTT	ATCAGCAAACGATGCAATACAG	197
GR7D2IN01DUEYW	GR7D2IN01DUEYWa	469	1	3	agc	4	237	248	200	355	Y	48	ACCCATCACAAAAGAAGCAACT	ATCAGCTGTTGAATTACCGGAT	194
GR7D2IN01BPPLJ	GR7D2IN01BPPLJa	469	1	3	cca	4	66	77	7	390	Y	44	ATTACTGATCATCACAAGCCCG	ATCAGTGATGTCCAAATGAACG	279
isotig01367	isotig01367a	527	1	3	ccg	4	64	75	3	413	Y	56	TTTTATCCTTCATCACTTGCCC	ATCAGTGTGATTGCTCACGAAC	169
GR7D2IN01EDRE5	GR7D2IN01EDRE5a	365	2	4	atac	4	41	56	225	353	N	40	CCCAGACAGTACATGAACAACG	ATCAGTTGTTTCGGAGTCGTTT	173
GR7D2IN01EDRE5	GR7D2IN01EDRE5b	365	2	2	at	10	57	76	225	353	N	40	CCCAGACAGTACATGAACAACG	ATCAGTTGTTTCGGAGTCGTTT	173
GR7D2IN01B9IUX	GR7D2IN01B9IUXa	435	1	3	atc	4	272	283	2	172	N	46	ACTCCTGAACGAGAACGAGAAC	ATCATCATAGAGATGCCGAGGT	287
GR7D2IN02I507C	GR7D2IN02I507Ca	347	1	2	tc	10	191	210	97	249	Y	39	TGCCACTGACAGAAATCAACTC	ATCATGGCTGTCAATGTCAATC	243
GR7D2IN01EKG62	GR7D2IN01EKG62a	475	1	3	tgc	4	361	372	197	403	Y	40	TGGATGTTGTGTTTGTAGGCTC	ATCATTACAAAGGGGATGATGC	214
isotig00723	isotig00723a	968	2	3	aag	4	51	62	63	968	N	44	ATTTTGGCAAGTGGTTGGTTC	ATCCAAGGAATCTTCTCCATGA	229
GR7D2IN01C67RO	GR7D2IN01C67ROa	310	1	4	aggg	3	159	170	6	107	N	48	AGATTCCCACTGTCCCTGTCTA	ATCCAATTTCAGCTCACCAAGT	279
GR7D2IN01DCCU1	GR7D2IN01DCCU1a	310	1	4	aggg	3	159	170	6	107	N	48	AGATTCCCACTGTCCCTGTCTA	ATCCAATTTCAGCTCACCAAGT	279
GR7D2IN01CEEDT	GR7D2IN01CEEDTa	322	1	3	caa	4	126	137	22	291	Y	40	GTTCATCGAAGAAACGGAAGTC	ATCCATCTTTCACAACAAGGCT	189
GR7D2IN01EPWUW	GR7D2IN01EPWUWa	375	1	3	atc	5	123	137	109	375	Y	35	AGATCTAATCAGATGGCGAGGA	ATCCCAAAAGACCAAAGTAGCA	144
GR7D2IN01EVWIS	GR7D2IN01EVWISa	409	1	3	atc	5	122	136	108	407	Y	37	AGATCTAATCAGATGGCGAGGA	ATCCCAAAAGACCAAAGTAGCA	144
GR7D2IN02H7EHR	GR7D2IN02H7EHRc	554	4	5	atcaa	3	150	164	387	554	N	37	GCTTAGGTTGGTGTTGCTTCTT	ATCCGTAGATCGGCTCAAGTTA	128
isotig00105	isotig00105b	1331	2	4	tatc	3	1111	1122	502	1074	N	40	TAGGTGCATTTTCCTCTGGAAT	ATCGATCGCCCTAGATAGACAA	273
GR7D2IN02FF0UQ	GR7D2IN02FF0UQa	284	1	3	aga	4	53	64	3	272	Y	49	CTCAAAGCCTGCTAAGTCTGGT	ATCGGACAAGATGGAAGGAGTA	168
GR7D2IN01EJZNP	GR7D2IN01EJZNPa	571	1	3	cca	4	467	478	235	534	Y	44	CACGACCATTGATATAACCCCT	ATCGGAGCAGTAATTACGGAGA	127
GR7D2IN02FVC3Y	GR7D2IN02FVC3Ya	476	1	3	ccg	5	112	126	314	475	N	54	AGCACTAATTCATCCGGGTTTA	ATCGGTCCTTCCAAACTCAGTA	226
GR7D2IN01EEUAF	GR7D2IN01EEUAFa	455	2	3	tgc	5	313	327	1	117	N	43	TTGTTGTGGTGAATCTTGTTCC	ATCGTCATCCTCATCAATACCC	127
GR7D2IN01EEUAF	GR7D2IN01EEUAFb	455	2	3	ctt	4	336	347	1	117	N	43	TTGTTGTGGTGAATCTTGTTCC	ATCGTCATCCTCATCAATACCC	127
isotig00465	isotig00465a	8581	1	2	tc	5	6401	6410	2152	3624	N	36	ATCCATTCCCCTTCGATATCTT	ATCGTTTCGTCCAAGAGGAATA	210
GR7D2IN02IF5FR	GR7D2IN02IF5FRa	457	1	2	ag	6	181	192	80	271	Y	39	GTACGACCCCATCTAACAAACC	ATCGTTTTTGTGTCTCACATGC	299
GR7D2IN02GA8TK	GR7D2IN02GA8TKa	521	1	3	ttg	5	387	401	171	383	N	46	CATCACTGAAGAAGTGGGCATA	ATCTAATGCCGGGTAACCCTTA	247
GR7D2IN02IYUL9	GR7D2IN02IYUL9a	525	1	3	ttg	8	412	435	196	408	N	45	CATCACTGAAGAAGTGGGCATA	ATCTAATGCCGGGTAACCCTTA	250
GR7D2IN02GDP36	GR7D2IN02GDP36a	468	1	3	tgc	4	191	202	1	276	Y	42	CAGAGCCACTCATCTTCAACTG	ATCTCGGGCTAATAAGGGAAAG	282
GR7D2IN02GW6Z9	GR7D2IN02GW6Z9a	511	1	4	tttc	3	202	213	88	339	Y	36	TGCATTACTTGACATCCTACCG	ATCTGATGAGGAGACCTTGAGC	289
isotig00688	isotig00688a	1046	3	3	tca	5	105	119	1	780	Y	40	TACCTGAACAGGCACAGATCCT	ATCTGCCTGAGGATGATGATTT	254
GR7D2IN01ER2BB	GR7D2IN01ER2BBa	472	1	3	gca	4	181	192	3	323	Y	40	CGAATCAGGAAGAGCTTGAGTT	ATCTGCTAGACAGGAGACGGAC	291
GR7D2IN01ADIPB	GR7D2IN01ADIPBa	476	1	3	gca	4	181	192	2	193	Y	40	CGAATCAGGAAGAGCTTGAGTT	ATCTGCTAGACAGGAGACGGAC	293
GR7D2IN01DLFVB	GR7D2IN01DLFVBa	378	1	3	gca	4	181	192	2	193	Y	40	CGAATCAGGAAGAGCTTGAGTT	ATCTGCTAGACAGGAGACGGAC	293
GR7D2IN01EGSWF	GR7D2IN01EGSWFa	354	1	3	gat	4	119	130	209	328	N	44	AAAGGGAAGAGGTAGAGGTGCT	ATCTTCATTGCATTGTCACTGG	289
GR7D2IN02JV50P	GR7D2IN02JV50Pa	522	1	2	tc	5	42	51	173	520	N	42	CGTCTCGTCATTTCTGTTCCTT	ATCTTCGTCTGCAAGTAAAGCC	232
GR7D2IN02JI0OB	GR7D2IN02JI0OBa	468	1	4	gttt	3	420	431	330	467	Y	41	ATAGATGCAAACACCGGAACTT	ATCTTGAGCGAGAGAGAATTGG	200
isotig00054	isotig00054a	7951	1	3	ata	4	7714	7725	6104	7618	N	36	ATGGAACGCTTTCTATTTCAGG	ATGAAAGGCGTCCATTGTCTAA	296
isotig00055	isotig00055a	7915	1	3	ata	4	7678	7689	6068	7582	N	36	ATGGAACGCTTTCTATTTCAGG	ATGAAAGGCGTCCATTGTCTAA	296
isotig00056	isotig00056a	7182	1	3	ata	4	6945	6956	5335	6849	N	36	ATGGAACGCTTTCTATTTCAGG	ATGAAAGGCGTCCATTGTCTAA	296
isotig00057	isotig00057a	7146	1	3	ata	4	6909	6920	5299	6813	N	36	ATGGAACGCTTTCTATTTCAGG	ATGAAAGGCGTCCATTGTCTAA	296
GR7D2IN01EK2TF	GR7D2IN01EK2TFa	465	1	3	atg	4	226	237	20	265	Y	47	CACTGCTTGATATTGGGTTTGA	ATGAACCCAGAAGAGAGTTGGA	252
GR7D2IN01BJIV7	GR7D2IN01BJIV7a	419	2	5	ttatt	3	290	304	156	356	Y	36	AGATGCCTCGGATCTGAATAAA	ATGAAGGCAGTGACTGGAAGAT	249
GR7D2IN01BJIV7	GR7D2IN01BJIV7b	419	2	4	tgaa	3	353	364	156	356	N	36	AGATGCCTCGGATCTGAATAAA	ATGAAGGCAGTGACTGGAAGAT	249
isotig01103	isotig01103a	664	1	4	ctgc	3	121	132	209	634	N	45	CAGGTCATTTCAGAAAGCTTCA	ATGACTAGAGATGGACCGCAAT	136
GR7D2IN02IAH8J	GR7D2IN02IAH8Jd	294	4	3	tga	4	224	235	163	282	Y	30	GGAGAAGAAGAAGGTTGCAATG	ATGAGACGTCCCTTTTTGTTGT	101
GR7D2IN02F2G5F	GR7D2IN02F2G5Fa	263	3	3	ggt	4	186	197	3	263	Y	50	GGTTCAAGGGCTAAAAGAGGTT	ATGAGACTTCTTCTCCTGCACC	254
GR7D2IN02F2G5F	GR7D2IN02F2G5Fb	263	3	3	ctg	5	199	213	3	263	Y	50	GGTTCAAGGGCTAAAAGAGGTT	ATGAGACTTCTTCTCCTGCACC	254
GR7D2IN01B1AOX	GR7D2IN01B1AOXa	515	1	2	ga	5	358	367	103	513	Y	45	GGTAGGTTTTGGAGCGATAGTG	ATGAGCGAAGCAAATTCCTCTA	258
GR7D2IN02JD9AF	GR7D2IN02JD9AFa	289	1	4	aaat	4	57	72	111	182	N	31	CCCATAACCTGCATTATGACAA	ATGAGGTGCAAAATGATAAGGG	114
isotig00040	isotig00040a	1600	1	4	attt	3	1056	1067	248	610	N	39	GTTGAAGACGGGTGAAATTTGT	ATGAGTGGAGAAAACCCAGAGA	283
isotig00041	isotig00041a	1600	1	4	attt	3	1056	1067	248	610	N	39	GTTGAAGACGGGTGAAATTTGT	ATGAGTGGAGAAAACCCAGAGA	283
isotig00042	isotig00042a	1552	1	4	attt	3	1008	1019	248	562	N	39	GTTGAAGACGGGTGAAATTTGT	ATGAGTGGAGAAAACCCAGAGA	283
GR7D2IN01C1O3P	GR7D2IN01C1O3Pb	482	3	2	ct	5	115	124	1	468	Y	44	CATATTGCCGCTCTTTCTCTCT	ATGATAGGCCTGAGACAAGCTC	255
GR7D2IN02HWXEY	GR7D2IN02HWXEYa	469	2	3	tat	5	160	174	280	378	N	29	CCTGCAAAGCATACAGTCAAAA	ATGATCTCACTCCAAGGACGAT	300
GR7D2IN02HWXEY	GR7D2IN02HWXEYb	469	2	4	aatt	3	249	260	280	378	N	29	CCTGCAAAGCATACAGTCAAAA	ATGATCTCACTCCAAGGACGAT	300
GR7D2IN01CK9P5	GR7D2IN01CK9P5a	492	1	4	aaat	3	80	91	116	484	N	37	GCAGCTACATTTTTAGGTGTCA	ATGATGAGGCTGAGAGAAGGAG	234
GR7D2IN02JB6F3	GR7D2IN02JB6F3a	414	1	3	tga	4	366	377	157	408	Y	43	ACAACAACAGCCTTCAAGAACA	ATGCACATCAAATGCATCCTC	290
GR7D2IN02GM37I	GR7D2IN02GM37Ia	413	1	3	tga	4	365	376	105	413	Y	42	ACAACAACAGCCTTCAAGAACA	ATGCACATCAAATGCATCCTC	289
GR7D2IN01DBJ2U	GR7D2IN01DBJ2Ua	483	2	4	tgat	3	221	232	2	286	Y	42	CTCTGCGTAGCTTTTTGAAGGT	ATGCATCAATCTCTCCAATCCT	232
GR7D2IN01BIT8F	GR7D2IN01BIT8Fa	491	2	4	tgat	3	221	232	2	286	Y	42	CTCTGCGTAGCTTTTTGAAGGT	ATGCATCAATCTCTCCAATCCT	232
GR7D2IN01EOV5T	GR7D2IN01EOV5Ta	569	1	4	ttat	4	310	325	86	181	N	29	GAGCTTAAGGCTTGGATTGAGA	ATGCATTGAGATAAGGCAGACC	267
GR7D2IN01EISL7	GR7D2IN01EISL7a	462	1	3	aga	4	417	428	254	460	Y	47	TTCGTTATCAGTTTGTGATGGC	ATGCCTTCACTTGTTCCATCTT	184
GR7D2IN02I9NAE	GR7D2IN02I9NAEa	493	1	3	ttc	7	161	181	6	77	N	39	AGCTGGAGGGATTAGCCATATT	ATGCTCAAAATCTGATCTGGGT	121
GR7D2IN01E49MY	GR7D2IN01E49MYa	505	1	3	ctc	4	460	471	47	367	N	56	CTGAGACTGGTCCCACCTATTC	ATGCTGAAGTGATGAAAGAGCA	139
GR7D2IN02J5SN8	GR7D2IN02J5SN8b	524	2	3	ctt	5	36	50	255	506	N	44	TCTTGAACCCCTTCTAGTTGTTG	ATGCTGGAAGAGTGGATCTTGT	130
GR7D2IN02JJPNM	GR7D2IN02JJPNMa	499	1	3	ttc	5	146	160	2	445	Y	43	CCATGTCAATCTGGTAATCCCT	ATGGAAGTGAATCGAAAGCAGT	291
GR7D2IN01C1UV5	GR7D2IN01C1UV5a	458	1	3	agc	4	261	272	3	341	Y	47	TATGCCAGTAGAGTAGCCAGCA	ATGGACAAATAGGGAAGGGTTT	232
GR7D2IN02G7641	GR7D2IN02G7641b	367	2	3	ttc	4	112	123	35	163	Y	29	CTCATCCTCATCACTTTCATGC	ATGGAGCCACGTGAGTCTATTC	292
GR7D2IN02HVSVX	GR7D2IN02HVSVXa	394	2	3	cgt	4	245	256	46	315	Y	46	CTTCCTTGTCGGGTATTTCAAG	ATGGAGTCTGTCCGGTTCTTTA	264
GR7D2IN01CAG70	GR7D2IN01CAG70a	397	2	3	agc	5	132	146	52	339	Y	36	AAACCAACAAACCACAACCATC	ATGGCAGAGAGAGAGCTTTAGG	149
GR7D2IN02I2SU3	GR7D2IN02I2SU3a	464	1	3	tca	4	431	442	55	387	N	47	TCAGTACTGGATTTTGCATTGG	ATGGCAGCACCGGTAAATTAG	298
GR7D2IN01D2GED	GR7D2IN01D2GEDa	403	1	3	tct	4	233	244	218	382	Y	44	GCAGCTTTGTGTATCAGCAATC	ATGGCTGGAACAGAGAAATGAT	225
GR7D2IN01CWUT8	GR7D2IN01CWUT8a	503	1	4	ttca	3	220	231	330	431	N	36	TCATCACAACACACTGCTGGTA	ATGGGAAGAACCCACAGAAGTA	272
GR7D2IN02I2HIM	GR7D2IN02I2HIMa	358	1	2	ag	5	83	92	3	254	Y	41	CCCTTACACGACACAAAATTGA	ATGGGAGAATACGTCAAGCACT	164
isotig00527	isotig00527a	1520	1	4	caaa	3	119	130	154	1512	N	47	TCCGTTCATCTTCACTCAGTTG	ATGGGAGATGATATGGTCAAGG	298
GR7D2IN01ELCOM	GR7D2IN01ELCOMa	433	1	3	ttc	4	238	249	95	424	Y	41	AGGCAACAATGTGAAGGAAGAT	ATGGGGTTTCATTGTCACTAGC	131
GR7D2IN02JC02R	GR7D2IN02JC02Ra	422	1	4	caaa	3	310	321	266	355	Y	36	GGAAAAGTCCAGTCATTAACCG	ATGGTTCTTGACTAGGGTCGTG	238
GR7D2IN01CHPC2	GR7D2IN01CHPC2a	527	1	3	gaa	5	338	352	154	513	Y	40	GAAGCAGAAACGGAGAGAAAGA	ATGTCTACGCTCTGTTCGATGA	114
GR7D2IN02HQC1H	GR7D2IN02HQC1Ha	436	1	4	aaga	3	88	99	33	371	Y	39	TCAGGTTGGTGATTTATGGTCA	ATGTGCTTCTTCTCCAACCATT	156
GR7D2IN01BL54J	GR7D2IN01BL54Ja	474	1	5	tgaaa	3	36	50	268	462	N	34	CTGCACTTGCACACAAATGTAA	ATGTGGGTCTCTTTTTGTGACC	104
GR7D2IN02FNS0Y	GR7D2IN02FNS0Ya	321	1	5	attta	3	189	203	8	169	N	35	TGCTTTCATGTTGATGCTCTCT	ATGTTCACCTGCAACAAGAATG	134
GR7D2IN02F3RQ2	GR7D2IN02F3RQ2a	386	1	3	aga	4	166	177	199	381	N	39	TTTAAATGACGTGCTGGATGAG	ATGTTCTGGCAGTGCCTTTAAT	189
GR7D2IN02JBUJS	GR7D2IN02JBUJSa	347	1	3	aga	4	166	177	194	346	N	39	TTTAAATGACGTGCTGGATGAG	ATGTTCTGGCAGTGCCTTTAAT	190
GR7D2IN01BTGVR	GR7D2IN01BTGVRa	463	2	4	gttg	3	48	59	169	411	N	42	GAAAACCTAATTGCCGATTG	ATGTTTTAGCTTCCGTCTGCTC	170
GR7D2IN01EJZ06	GR7D2IN01EJZ06a	316	1	3	tgg	8	73	96	60	197	Y	39	TCATCTCACCAGAACAACATCC	ATTACAATTACCTGCTGCCTCC	153
GR7D2IN02HJVVV	GR7D2IN02HJVVVa	460	1	2	ga	5	159	168	213	266	N	39	TCCGCTGTAGAATTTTCCTCAT	ATTACCCCTTCAGATGGGATTT	258
GR7D2IN02GHJG3	GR7D2IN02GHJG3a	485	1	3	gat	5	123	137	2	409	Y	45	CACCAGATGATGCCATAGTTGT	ATTACGAGCCTTATGAAGCAGC	238
GR7D2IN02FNEH0	GR7D2IN02FNEH0a	288	1	3	gat	5	123	137	2	262	Y	45	CACCAGATGATGCCATAGTTGT	ATTACGAGCCTTATGAAGCAGC	238
GR7D2IN02G0X5U	GR7D2IN02G0X5Ua	469	1	2	ag	5	327	336	56	379	Y	42	TTCTGAGGCATGTTGGTATGAC	ATTACGCAGGTCCAGAAGAATC	166
isotig01479	isotig01479a	433	1	4	gaaa	3	291	302	3	344	Y	45	TACCCAGATGAGACAAGAGGGT	ATTACGGTGAAAGAGGAGACCA	179
GR7D2IN01D867A	GR7D2IN01D867Aa	454	1	4	aaat	3	93	104	350	421	N	35	TCCTCGGGCAATATCTAGCTT	ATTCAACTCCCCAATTGTTCTG	198
GR7D2IN01BTJW4	GR7D2IN01BTJW4a	341	1	4	atac	3	213	224	164	292	Y	32	TGGCTACACAACTTTTGTCCTG	ATTCAACTTCATTGTGTGAGCG	271
GR7D2IN02JMFXK	GR7D2IN02JMFXKa	502	1	2	tc	5	402	411	1	240	N	40	ACCATTGGATCAAAAGCTCACT	ATTCATCGTCTTCTTCTCCTGC	225
GR7D2IN02H019I	GR7D2IN02H019Ia	521	1	3	agt	6	102	119	134	394	N	36	TTATTGCTCAATCTACCCCTCC	ATTCCCTGCTTGACATTTAGGA	170
GR7D2IN01BMDDH	GR7D2IN01BMDDHa	368	1	3	gca	4	291	302	65	256	N	43	TACAAATGCCACAAAGGTCATC	ATTGCTGGTAGGCTACAAAAGG	224
GR7D2IN01AGXXY	GR7D2IN01AGXXYa	493	1	3	ctt	4	50	61	2	325	Y	40	GAACAGGAAACACAAATAGCCC	ATTGCTTGCTGAATCATACCCT	239
GR7D2IN01B0NJP	GR7D2IN01B0NJPa	495	1	3	gca	4	255	266	227	421	Y	36	CCAAAGAGAGCCTACAAATTGC	ATTGGTCAGCCACCAATAATTC	261
GR7D2IN02HKSYA	GR7D2IN02HKSYAa	493	1	2	tc	5	381	390	35	274	N	36	AGCTGTGTTGTGGAGTTCGATA	ATTGGTTAACTTGCATGTGTGC	280
GR7D2IN02H0FNX	GR7D2IN02H0FNXa	513	1	5	caaaa	3	65	79	1	165	Y	40	GTGGTGTGGTACGTAGTGGGTT	ATTGTCCACGAGGAGTGAAGAT	164
GR7D2IN01ELEQ9	GR7D2IN01ELEQ9a	453	1	3	tta	4	109	120	228	422	N	36	ACCTGCGAAGAACTCAAGCTAT	ATTGTCCTTCATCAACCAGCTT	260
isotig00623	isotig00623a	1187	1	4	aatc	3	974	985	291	971	N	43	TTTGAAGACTGCAGCTTATGGA	ATTTGAGTGTCAGGAGGCAAAC	177
GR7D2IN01DUAPO	GR7D2IN01DUAPOa	333	1	2	tc	5	155	164	177	332	N	45	GAGAGAGGAAACACACGAGCTT	ATTTGCCAAGGATGTAGACCAC	238
GR7D2IN01EFGXU	GR7D2IN01EFGXUa	475	1	3	tat	4	152	163	138	395	Y	41	GGTTTGCATGTCCTCATCATTA	ATTTTAGTTTGGGAGGTGAGCA	168
isotig00184	isotig00184a	2213	2	5	tacta	8	1056	1095	1594	1980	N	45	TAGAATGAAGGCTACGCACTGA	CAAAAAGGAAAAGGCGCTACTA	208
GR7D2IN01CCIYO	GR7D2IN01CCIYOa	433	1	3	aag	7	354	374	195	431	Y	39	CCAACCCCTTAATGGAGATTTT	CAAAATCATCAACCTGATCCTG	280
GR7D2IN01CO08E	GR7D2IN01CO08Ea	405	1	3	tgg	4	194	205	2	403	Y	46	GCGTGAAAGCTCATTTTCTCTT	CAAACAGCTCAGAAGGATGTTG	210
GR7D2IN01D6PVR	GR7D2IN01D6PVRa	475	1	4	gagg	3	131	142	1	435	Y	47	AAAAGATCGGGAGTTGAGACAA	CAAACTCCATCAGAATTTTCCC	168
GR7D2IN02IRDQ7	GR7D2IN02IRDQ7a	542	1	3	cac	4	105	116	1	171	Y	54	TTAGCTTCCGATATCTCCGTGT	CAAAGACTCAAGTGTGCTGTCC	215
GR7D2IN02HG5UT	GR7D2IN02HG5UTa	452	1	4	ttgc	3	397	408	2	394	N	48	CCCAGAGAAAGAACTCCTTCAA	CAAAGCACAGGTAGCAAGAAGA	297
GR7D2IN02JUG0X	GR7D2IN02JUG0Xa	482	1	3	agg	4	390	401	239	481	Y	43	ACCGAGAACTTGTGTTCCTTGT	CAAAGCAGCAATCATCTTGTTC	209
GR7D2IN02GOS6E	GR7D2IN02GOS6Ea	368	1	2	tc	12	139	162	3	95	N	38	GAGGGAGCTACGTCTAAGGGAT	CAAAGGTGAAAATCAAGCAGTG	241
GR7D2IN01EL468	GR7D2IN01EL468a	492	1	3	tgc	4	96	107	1	231	Y	46	ACCATCCAAGTCCTCTGAAATG	CAAAGTGTCATGGTGGTGAAGT	231
GR7D2IN02IDDMI	GR7D2IN02IDDMIa	531	1	4	attg	3	427	438	52	204	N	30	CCTCTTTTTGCACGTGTAGTTC	CAAAGTTGCGCACATAGTTACC	102
GR7D2IN01ER4MR	GR7D2IN01ER4MRa	450	1	3	ttc	7	161	181	2	355	Y	40	ATAATTTCCACAGGTTCGTGCT	CAAATCATGTTCCATCCTGCTA	246
GR7D2IN01CVCIR	GR7D2IN01CVCIRa	441	1	4	gcaa	3	206	217	163	405	Y	44	TGGGGACGAACTTTACAATCTT	CAAATCATTCTCCTTGGACCTC	190
GR7D2IN01BQYA1	GR7D2IN01BQYA1a	494	1	2	tc	5	91	100	125	493	N	52	AAAGCTGCTCTCTTGTTTGTCG	CAAATCGGGAGAAAAGAGAATG	120
GR7D2IN01BQYCS	GR7D2IN01BQYCSa	425	1	4	ttgt	3	128	139	39	206	Y	33	GGCAAATGTAACTGTTTTGGCT	CAAATGAAGAACATCTCCTCCC	291
GR7D2IN02H7GEA	GR7D2IN02H7GEAa	364	1	3	gaa	4	225	236	92	190	N	44	TCAGGGATGAGTTCGAAGATTT	CAAATTGACTTTTGCGTCTCAG	199
GR7D2IN01EEVGZ	GR7D2IN01EEVGZa	425	2	3	tgc	5	331	345	1	135	N	42	TGCTGCTTGGTTGTGACTATCT	CAACAACAAGAAGAAGAAGGAGAAG	264
isotig01180	isotig01180a	619	1	3	tgg	5	441	455	136	462	Y	44	TGCAACTAAGGGTCCAAAACTT	CAACAAGCTCTGATGTGTCCAT	194
GR7D2IN01DG4AP	GR7D2IN01DG4APa	277	1	3	gga	5	25	39	177	218	N	43	GATGAAGTGAAGCCGACGAC	CAACAATTAAGCCATTCAGCAG	125
GR7D2IN01D3EJY	GR7D2IN01D3EJYa	466	1	4	ttct	4	389	404	1	375	N	38	AATGGTCTGCTTTTTCCTCGTA	CAACATGTCGCTTACACAGGC	202
GR7D2IN02IF4N6	GR7D2IN02IF4N6b	433	2	4	agaa	3	316	327	127	363	Y	45	TTGGAGAAGGTTATCTTGCGAT	CAACATTCAGCAGCCTACGATA	244
GR7D2IN02GOPIS	GR7D2IN02GOPISa	364	1	4	aaag	3	271	282	204	320	Y	30	CATGGAAATACACCTTGAAGCA	CAACCAACTTCGTATGCAAATC	232
GR7D2IN02GBYXM	GR7D2IN02GBYXMa	467	1	3	tct	4	252	263	147	317	Y	46	GACCTTTCTTGGCTTCCAATTT	CAACCCTATTTTTGAGGTGGAG	210
GR7D2IN02G4VOP	GR7D2IN02G4VOPa	249	1	3	gat	4	213	224	2	67	N	47	TTTTGTCCCTCAAGAGTTTGGT	CAACGGTTACTGACGGATGC	242
isotig00955	isotig00955a	766	1	4	gata	3	575	586	304	735	Y	44	TGAAGTATAATGTGGGCTTCCC	CAACGTTTCTAAATATGAGCCG	224
isotig00609	isotig00609a	1199	1	3	ccg	5	1029	1043	3	581	N	46	CTGGCAAGCCTTCAAAAATATC	CAACTTCAGCTGTTGATTCTCG	168
isotig00036	isotig00036a	1514	1	4	acgc	3	88	99	396	1028	N	48	CAAGCAAACACAAACCAAACTG	CAACTTGAGGATGGAAGGACTC	185
GR7D2IN02F0A0J	GR7D2IN02F0A0Ja	504	1	4	aatt	3	179	190	184	333	N	38	AAGCTTTCTCAGAGACACAGGG	CAACTTTTGCACCATCAGGTAA	282
isotig00295	isotig00295a	477	1	3	agc	4	418	429	242	475	Y	43	ACGACCACTACCAAATTGCTCT	CAAGAAAGAAGGCGAGAAGGA	154
GR7D2IN01D3BWT	GR7D2IN01D3BWTa	481	1	3	aat	5	134	148	152	358	N	44	CCCATTAAACCACACATCAACA	CAAGACAACCTGCTAATCCACA	219
isotig01007	isotig01007a	729	1	3	tga	4	312	323	10	525	Y	46	CCACATAGCTTTGCTGTGACTC	CAAGATAAGGCATGTTGTGGAA	244
GR7D2IN01D0GCA	GR7D2IN01D0GCAa	405	1	2	tc	5	191	200	3	335	Y	42	AATTGCATTGACCTCAGGACTT	CAAGCTGCTGCCTCTATGAGTA	198
isotig00884	isotig00884a	809	1	3	ctt	6	303	320	224	733	Y	44	TTCTCCTCTTTCTCTCCCTCAA	CAAGGGTAAGAGGGTTGTGTTC	245
GR7D2IN02JA3VQ	GR7D2IN02JA3VQa	488	1	4	cttt	3	184	195	59	445	Y	43	TGTCTCCTCTTTTTGCTTCTCC	CAAGGTTTACTTCAGTCCCCTG	283
GR7D2IN02HNORB	GR7D2IN02HNORBa	483	1	4	cttt	3	200	211	75	461	Y	42	TGTCTCCTCTTTTTGCTTCTCC	CAAGGTTTACTTCAGTCCCCTG	283
GR7D2IN01BTUKT	GR7D2IN01BTUKTa	474	1	4	attt	3	319	330	58	312	N	41	AGATGAAGCTGGTGTTTTGGAT	CAAGTCAATCCAAACTGAAGGA	239
GR7D2IN02J4EJY	GR7D2IN02J4EJYa	286	1	3	ttc	5	162	176	76	162	N	33	GCACTGCACTTAAAAACAGACG	CAATCATGTTTCCCCCATCTAT	200
isotig00510	isotig00510a	1618	1	4	agga	3	1095	1106	159	1031	N	46	GGCTGTGATTAGATCCTCCAAC	CAATCCAAAGTCTCACATCCAA	269
GR7D2IN01CZBBF	GR7D2IN01CZBBFa	476	1	3	gat	4	39	50	153	410	N	44	ATTCTCGCTGAAAAGATCCAAG	CAATCCTTAGTGGACGCTTTCT	229
GR7D2IN02HKLED	GR7D2IN02HKLEDa	506	1	5	ttttg	3	221	235	105	440	Y	41	CCTTTCAATAGTTGGATCTGGC	CAATGAACAAGTGGAGGAACAA	169
GR7D2IN02FVW41	GR7D2IN02FVW41a	495	1	2	ta	6	316	327	49	363	Y	36	CGGTTACTTGTACATGCCAAAA	CAATGGTAGGCCAAAATACCTC	300
GR7D2IN02JFLFY	GR7D2IN02JFLFYa	502	1	3	tgg	4	258	269	172	501	Y	39	CCACTTTCCTTGATACCTTTCG	CAATGGTGGTATCAGCTTCAGA	161
GR7D2IN01DD96U	GR7D2IN01DD96Ua	491	1	3	gct	5	304	318	61	417	Y	48	TCTTTCTCCTACGTCACCCCTA	CAATGTCACAAGGGCTTAACAA	254
isotig00801	isotig00801a	881	1	3	agg	4	795	806	3	872	Y	45	TGAGGGACAGGCAAATTAAGAT	CAATGTTTGCACCAATAGCAGT	256
GR7D2IN02JNFN0	GR7D2IN02JNFN0a	378	2	4	actc	3	140	151	189	251	N	35	ACCAATTAGCTAACGCCGAATA	CAATTCAAGGCTTCACGTACAA	242
GR7D2IN02JNFN0	GR7D2IN02JNFN0b	378	2	4	aaat	3	241	252	189	251	N	35	ACCAATTAGCTAACGCCGAATA	CAATTCAAGGCTTCACGTACAA	242
GR7D2IN01CNFUF	GR7D2IN01CNFUFa	279	1	5	ttatt	4	186	205	113	232	Y	35	GGCAGACTTATTCTCTGCTGCT	CAATTCTATGCCACACCTCAAA	127
GR7D2IN01EAPH6	GR7D2IN01EAPH6a	390	1	3	aga	4	209	220	2	172	N	45	GCTGTCCTTCAAAGTCCATTTC	CAATTCTCGGTATGTCCTCCTC	231
GR7D2IN01ERZ4B	GR7D2IN01ERZ4Bb	338	2	2	ga	5	242	251	3	113	N	35	TTTTGTGTTTGGTGTTGCTCTC	CACAAAACCTCCCAAAAGTTTC	189
GR7D2IN01DNOX2	GR7D2IN01DNOX2d	316	6	5	tttta	3	128	142	43	243	Y	36	GCAGTGACAGCGATTAGGTATG	CACAACACAACACAACACTGCT	142
GR7D2IN01DNOX2	GR7D2IN01DNOX2e	316	6	3	tat	4	176	187	43	243	Y	36	GCAGTGACAGCGATTAGGTATG	CACAACACAACACAACACTGCT	142
GR7D2IN01D4VCL	GR7D2IN01D4VCLa	492	1	2	at	5	151	160	194	331	N	37	GGAGAACGTTTTGGATCTTCTG	CACAACCATCAAAGATGCAGTT	285
GR7D2IN02HQUSG	GR7D2IN02HQUSGa	354	1	2	ct	5	38	47	1	351	Y	51	TTCCTCTGACTGATGCCATCTT	CACAGACACTTTCAGCATCCTC	270
GR7D2IN01CVRYW	GR7D2IN01CVRYWa	518	1	2	ct	5	349	358	3	218	N	42	TCAATTGCGTCAACCTTATCAC	CACATGTTTCTGGTCATTCGTT	247
GR7D2IN01DJ7MW	GR7D2IN01DJ7MWa	471	3	4	ttta	3	78	89	169	471	N	42	AACCAGCCCACGAAAATAGATA	CACATTCTGAGTGCCATGTTTT	154
GR7D2IN01DJ7MW	GR7D2IN01DJ7MWb	471	3	3	tat	4	99	110	169	471	N	42	AACCAGCCCACGAAAATAGATA	CACATTCTGAGTGCCATGTTTT	154
GR7D2IN01B59XM	GR7D2IN01B59XMa	545	1	5	tcttt	3	323	337	88	249	N	30	TGAGACAGTTGCTAATATGCGG	CACCACAGTGACAGACTATCCAA	216
isotig00795	isotig00795a	880	1	3	gat	6	822	839	104	478	N	46	AGCTTGAATCCATCTCCATTGT	CACCACCATTCACTCTCAACAC	290
GR7D2IN01CGZM5	GR7D2IN01CGZM5a	551	6	3	att	4	157	168	292	498	N	27	GCCTTCCTCTGATTAAGATCCA	CACCATCAATTTTACAGGCAGA	284
GR7D2IN01DEAMS	GR7D2IN01DEAMSa	263	1	3	agg	4	199	210	25	261	Y	47	AGGTGCGTCGTTTTACTTTGAT	CACCGGATTCTCCTAAACTCTG	119
GR7D2IN02F10FO	GR7D2IN02F10FOa	282	1	2	ag	5	188	197	1	255	Y	52	CGAGGCTAAGAGATCGAAAGAA	CACCTCCGTCTTCTCTAATGCT	177
GR7D2IN01A9N43	GR7D2IN01A9N43a	414	2	3	ggc	4	259	270	167	412	Y	59	GTCGAGTTTGTGATCGAATCTG	CACCTCCTCCCTGATAACAATC	262
GR7D2IN01A9N43	GR7D2IN01A9N43b	414	2	3	ggt	5	331	345	167	412	Y	59	GTCGAGTTTGTGATCGAATCTG	CACCTCCTCCCTGATAACAATC	262
GR7D2IN02GXD31	GR7D2IN02GXD31a	478	1	3	agt	5	241	255	11	190	N	42	AACTCTTCTCTTCTCACCACGC	CACCTGCATAGAACTGGAATCA	168
GR7D2IN01E0ZWT	GR7D2IN01E0ZWTa	432	1	5	gatat	3	66	80	107	268	N	35	TGTGCATGATGTTCAAATGG	CACCTGTGTCTCAAGCTCTGTC	178
GR7D2IN02J1B5I	GR7D2IN02J1B5Ia	467	1	4	gata	3	239	250	3	278	Y	43	TGTTATGCGAAACCTCATCTTG	CACCTTAAGTCCCTGGCTATTG	151
GR7D2IN01COS7G	GR7D2IN01COS7Ga	544	2	3	cgt	4	76	87	117	524	N	48	GTTGCTTCTTCGCGTTTTTATC	CACCTTCATCTCGTAATCCACA	156
GR7D2IN01ECKOJ	GR7D2IN01ECKOJa	315	1	2	ct	6	201	212	14	79	N	41	TTTCAGACCTGTCTTTTGGGTT	CACGAAACTAGCTCTCTCAGCA	133
GR7D2IN02IOBEC	GR7D2IN02IOBECa	388	1	3	aat	5	90	104	103	387	N	48	TCTTCGTCTGTGAGTCCTTTCA	CACGGTCCCTTTGACTCATTAT	192
GR7D2IN02G47Q7	GR7D2IN02G47Q7a	533	1	2	at	5	220	229	66	194	N	46	GATAGCGCATAGAAGGCTGTTT	CACGTGAAGTGAAGAACCTCTG	230
GR7D2IN02HQKSG	GR7D2IN02HQKSGa	301	1	2	at	5	220	229	70	246	Y	42	ACCCATCTTACCAACCTTTCCT	CACGTGTATGGTAATGATTGACG	194
isotig00577	isotig00577a	1303	1	3	gct	4	399	410	597	1301	N	48	GGTATTCTTCTCTGCCAATGCT	CACTAATTTCCTTCCTCATGGC	296
GR7D2IN01EHPC8	GR7D2IN01EHPC8a	468	1	4	gaaa	3	228	239	87	467	Y	42	TATGGTAACAGGTTTTCTGGGG	CACTCACCATAAGAATCTCGCA	191
GR7D2IN01CKZ8W	GR7D2IN01CKZ8Wa	488	1	3	tgc	4	301	312	251	385	Y	41	GAGATTTCCGAGCAGCTTTCTA	CACTCCCAGTTTCTTCCAAATC	202
GR7D2IN02H679Y	GR7D2IN02H679Ya	538	1	2	ct	5	107	116	104	337	Y	38	GGAAGAAGAGGAGAGGGTTCAT	CACTCGAAGCAAGCAAATACTG	297
GR7D2IN02JCVEH	GR7D2IN02JCVEHa	475	2	3	cac	4	211	222	2	298	Y	36	AAAATTCCAGGTGGGTAAGGTT	CACTGTCAACCCAGAACTGAAC	138
isotig00688	isotig00688b	1046	3	3	atc	4	223	234	1	780	Y	40	CATTTTATTAGGTGGCGGTAGG	CAGAAAGGTGGCAATAACAACA	294
isotig00688	isotig00688c	1046	3	3	tca	4	239	250	1	780	Y	40	CATTTTATTAGGTGGCGGTAGG	CAGAAAGGTGGCAATAACAACA	294
GR7D2IN01CHIWX	GR7D2IN01CHIWXa	369	1	3	gaa	4	57	68	213	368	N	43	CTACATTTCAGTTGCCTGGCTT	CAGAAGCACGTGTTTGCTCTAC	129
GR7D2IN02F5O5S	GR7D2IN02F5O5Sa	483	1	3	aac	4	74	85	1	324	Y	43	GTGGCGTTGGAGAACAGTTATT	CAGACGGGAGTTAAATAGTCCG	295
GR7D2IN02GA177	GR7D2IN02GA177a	335	2	3	tcc	4	125	136	261	332	N	44	AATCAATCACCACCAAATCTCC	CAGACTGGATTGCTTCCTCTTT	246
GR7D2IN01E0MZC	GR7D2IN01E0MZCa	519	2	4	taaa	4	417	432	1	375	N	36	TTGGTGGAGAACACAATCAAAG	CAGAGAGATGGATCAAATTTAGGG	251
GR7D2IN02IYJW2	GR7D2IN02IYJW2a	479	1	3	cat	4	270	281	1	456	Y	45	AAGTGCTACTTGAATAAGCCGC	CAGAGAGCATTCGATCTTGCTA	165
GR7D2IN01CK8QH	GR7D2IN01CK8QHa	325	1	4	gact	5	48	67	73	303	N	42	TGGAATTTCATGGGATACGAAC	CAGAGCCAACGAGATCCTCTAT	132
GR7D2IN02IR92R	GR7D2IN02IR92Ra	474	1	3	cag	4	243	254	171	473	Y	42	ATCTCGGGCTAATAAGGGAAAG	CAGAGCCACTCATCTTCAACTG	282
GR7D2IN01A4RI1	GR7D2IN01A4RI1a	409	1	2	ga	5	363	372	61	222	N	46	CTCCAACATTGTGATCATGCTT	CAGAGGTTTCCATGAAAAAGGT	121
GR7D2IN02F62BJ	GR7D2IN02F62BJa	369	1	2	gc	7	208	221	1	195	N	43	TTAAGGACTTGAAGGCTTTGGA	CAGAGTGGAACCTGAAAACACA	253
GR7D2IN01ETWV6	GR7D2IN01ETWV6a	474	1	3	tac	4	414	425	2	319	N	42	CCAACTGATATTGGCCGTAACT	CAGAGTGTTGCAGATTATCGGT	220
GR7D2IN02GNUAD	GR7D2IN02GNUADa	436	1	3	ctt	4	118	129	1	357	Y	45	GCACTGGTTGCTGGTTATAATG	CAGATAAAGCTGCTGAAGCTGA	215
GR7D2IN02HWK0O	GR7D2IN02HWK0Oa	470	1	3	cac	4	53	64	34	468	Y	48	TTCAGATGATTCCACTGTCAGC	CAGATCTCACACACAAAACGGT	142
GR7D2IN02FRFH1	GR7D2IN02FRFH1a	484	1	3	cac	4	53	64	34	483	Y	49	TTCAGATGATTCCACTGTCAGC	CAGATCTCACACACAAAACGGT	142
GR7D2IN01B27XS	GR7D2IN01B27XSa	412	1	3	tca	4	48	59	67	168	N	44	GTTGGAGACTCGTCAGGTTTCT	CAGATTTTTGGAAGCTCCATTC	218
GR7D2IN01DTSZK	GR7D2IN01DTSZKa	551	1	3	cca	4	239	250	1	477	Y	47	GTCCCACATTTGATACCCATTT	CAGCACGATCAAGAACAAAGAG	178
GR7D2IN02GFK9H	GR7D2IN02GFK9Ha	488	2	3	ccg	6	381	398	2	232	N	52	TGATATATTCGATGATGGCTGC	CAGCAGAGCTGAGGCAGTAATA	125
GR7D2IN01DOY6E	GR7D2IN01DOY6Ea	432	1	3	gct	4	259	270	2	217	N	51	TGCAAACCACTAGCCTGAACTA	CAGCCACAACAGTATCAGCTTC	215
GR7D2IN02GIGO4	GR7D2IN02GIGO4a	462	1	5	atttt	3	108	122	164	286	N	35	GCTTCTCTCTGACTCCGATCAT	CAGCTAGCACTCAACTGACCAC	282
isotig01087	isotig01087a	684	1	2	at	6	58	69	244	564	N	40	CCATTCTTCTCTAACAAAAAGCACC	CAGCTATTGTACACCGGAAGTG	260
GR7D2IN02J287M	GR7D2IN02J287Ma	269	1	4	aaag	4	166	181	64	228	Y	32	TTGACTCTGTCTACAACACCCG	CAGCTCATTTCAATCGTACAAC	122
GR7D2IN01EOUPU	GR7D2IN01EOUPUa	442	3	3	aac	8	36	59	172	423	N	40	ATCAAGGACAAGAACAGGATGC	CAGCTTCCCAACTTCCATAATC	279
GR7D2IN01EOUPU	GR7D2IN01EOUPUb	442	3	3	caa	6	117	134	172	423	N	40	GGATGCAGAGAACCCTAACAAC	CAGCTTCCCAACTTCCATAATC	263
GR7D2IN01EM5XG	GR7D2IN01EM5XGa	459	1	3	cct	5	259	273	97	459	Y	44	TTTCAGCTTATAGGCTTCCTGC	CAGCTTTCAATCTTTGCTTGTG	274
GR7D2IN01B28Q4	GR7D2IN01B28Q4a	395	1	2	tc	5	352	361	179	286	N	38	AGGTTTCTGAGGCTCGTACTTG	CAGGACAGTTCACCATCAATACA	297
GR7D2IN02JLEPA	GR7D2IN02JLEPAa	425	1	3	tga	4	151	162	59	331	Y	40	TTGGGATGCTGATCTTACATTG	CAGGCACAGATTTCAACATTTC	256
GR7D2IN02J6W6Q	GR7D2IN02J6W6Qa	240	1	3	cag	5	32	46	2	100	Y	50	CAGCAGCAACACCAAGTACATC	CAGGCATGTAGTACACCGGATA	142
GR7D2IN01CFSWF	GR7D2IN01CFSWFa	368	1	3	tgc	4	304	315	25	291	N	43	AGTGAAAAACCCTGATGCTGTT	CAGGCCAAGGTTAATTCAAAAC	225
GR7D2IN02GXXON	GR7D2IN02GXXONa	497	1	4	taat	3	281	292	291	410	N	32	GTTGAAGTTCTGCTGCTGAATG	CAGGTCACTGAGCTACCTTCTG	189
GR7D2IN01D6DWT	GR7D2IN01D6DWTa	439	1	4	ttcc	3	370	381	87	308	N	41	CAGTTTCAGTGGGATTTCTTCC	CAGTGAACTTAACCTCCGTTGG	263
GR7D2IN01CW8ZV	GR7D2IN01CW8ZVa	485	1	3	tgg	4	78	89	54	386	Y	52	TTGAGGTTGGCTACCAGTCAGT	CAGTGATCACATGGGGAGTAAA	190
GR7D2IN02HBR8R	GR7D2IN02HBR8Ra	348	1	2	at	9	166	183	62	214	Y	42	CTAAGCAATCAGTTCCAAGGCT	CAGTGGAAATAATGCATGGAGA	167
GR7D2IN01DQWLT	GR7D2IN01DQWLTa	419	1	3	atg	4	226	237	20	265	Y	48	CACTGCTTGATATTGGGTTTGA	CAGTGGACTTCCATCTGAAACA	137
GR7D2IN02FS0EZ	GR7D2IN02FS0EZa	484	1	2	ct	5	112	121	49	255	Y	38	CAGAAACAACGGAAGAACAATG	CAGTGGATGGAAACTCTCAACA	295
GR7D2IN01AYRSG	GR7D2IN01AYRSGa	498	1	2	tc	5	132	141	294	497	N	41	ACGCATGTGAGATACAGCATTC	CAGTGGGATAACAATCATCGAA	256
GR7D2IN02GAA8Q	GR7D2IN02GAA8Qa	494	1	3	tca	4	78	89	35	388	Y	44	GAAGGAACCTTCCCTTTACTCG	CAGTTCGAGAATGATCAAGACG	170
isotig00912	isotig00912a	791	2	3	gct	4	277	288	304	666	N	44	ACCTTGCTCCAACTCAGCTTAC	CAGTTGGCACCAATATTCTTCA	154
GR7D2IN01C4RL6	GR7D2IN01C4RL6a	414	1	2	ag	5	368	377	66	221	N	41	CATGATTGAAGAGGGAGGAAAC	CAGTTTAAGCCAATGAGTGACA	284
GR7D2IN01BB4K9	GR7D2IN01BB4K9a	334	2	2	at	5	164	173	3	110	N	37	GTTCGGTTCTCAGAAAATACGC	CATAAGCACTTTCATCGCTTTG	153
isotig01419	isotig01419a	495	1	3	cag	4	136	147	14	292	Y	53	ATCTTTCTCTGCCTTGTGCTTC	CATACTCTGAATCAGCCACTGC	212
isotig00466	isotig00466a	4127	1	4	atct	3	3677	3688	1819	3237	N	40	CCATCTCTCCGAAAGACAATTT	CATAGGGGGATTTTACCATGAA	275
GR7D2IN01DLPEF	GR7D2IN01DLPEFa	375	1	3	ggc	5	281	295	214	324	Y	46	CTGCCGTATATTGAGATGGTGA	CATATACACATTCACACCCGTCA	156
GR7D2IN02FLLHK	GR7D2IN02FLLHKa	445	1	4	aatc	3	146	157	11	268	Y	49	AATGAAAAGGAACGAGCAAGAG	CATATCCAAGTCAGCATCTCCA	272
GR7D2IN02F8HS2	GR7D2IN02F8HS2a	367	1	4	aatc	3	148	159	198	338	N	47	AATGAAAAGGAACGAGCAAGAG	CATATCCAAGTCAGCATCTCCA	274
GR7D2IN02JIDR2	GR7D2IN02JIDR2a	330	1	4	aatc	3	146	157	11	289	Y	44	AATGAAAAGGAACGAGCAAGAG	CATATCCAAGTCAGCATCTCCA	271
GR7D2IN01AWGJV	GR7D2IN01AWGJVa	401	1	3	ctg	4	150	161	26	367	Y	49	CCTGCTTCCAGAATTTCAGTTT	CATATGGATCATCAGTGGGTTG	221
GR7D2IN01CP4E7	GR7D2IN01CP4E7a	363	1	3	gag	4	40	51	141	362	N	44	GATACGGGGGATGAGTTTGAT	CATATGTTGGCTGGGTCTACAA	163
GR7D2IN02HGV7G	GR7D2IN02HGV7Ga	495	1	4	tcca	3	338	349	1	342	N	47	AAGCTGTCTTGACAACCTCTCC	CATATTGAGGACATGGGATGTG	236
GR7D2IN02H9MZE	GR7D2IN02H9MZEb	478	3	3	cgg	5	148	162	116	310	Y	41	AGGGATGGAATTGTGAAACATC	CATATTGCAGTAATGGCAGAGC	238
GR7D2IN01APKTH	GR7D2IN01APKTHb	494	2	3	ctt	4	343	354	44	241	N	44	GAGAAAGTTTTACCGATCGTGG	CATCACAGCCACATATTCCAGT	264
GR7D2IN02FUCYT	GR7D2IN02FUCYTa	241	1	4	tgat	3	101	112	172	240	N	49	CTTCCAGCCATCAACTCTCTCT	CATCACCTGAACACATCTCCAT	183
isotig00031	isotig00031a	2200	1	3	ttc	4	556	567	54	2153	Y	46	ACACCACAACCTTCTCAACCTT	CATCACTGGTGAGAGCAAGAAG	287
isotig00034	isotig00034a	2200	1	3	ttc	4	556	567	54	2153	Y	46	ACACCACAACCTTCTCAACCTT	CATCACTGGTGAGAGCAAGAAG	287
GR7D2IN02GD7CI	GR7D2IN02GD7CIa	259	1	3	aga	6	73	90	116	259	N	41	TGAATTCTTCACTGTGTCCAGG	CATCATGAATCTCCCTGTTGAA	191
GR7D2IN01CL1NU	GR7D2IN01CL1NUa	461	1	2	at	5	389	398	1	390	N	43	GACAATCCAGTTGTTATTGCCA	CATCCACAAGCACTTACCAATC	107
GR7D2IN02GKQAT	GR7D2IN02GKQATa	564	1	3	taa	4	481	492	285	398	N	31	CATTTATCTGCCCTTCACACTG	CATCCTCCAAGTTTTCCAGATT	261
GR7D2IN01CAG70	GR7D2IN01CAG70b	397	2	2	ct	5	241	250	52	339	Y	36	CCAGTGATGATAATGGTCACGA	CATCCTGCCAATGGTCTCTTAG	204
GR7D2IN01B3AY3	GR7D2IN01B3AY3a	500	1	2	ga	5	400	409	1	492	Y	45	CAACACGAACGCATTGAATACT	CATCGCTCTCCGTTATCTGTAA	117
GR7D2IN01C0RMI	GR7D2IN01C0RMIa	476	1	3	gat	4	110	121	23	475	Y	35	GTTTATCCCCATCAACTTTGGA	CATCGTATCGTCTCACCGTTTA	211
GR7D2IN01ART5D	GR7D2IN01ART5Da	421	1	2	ag	5	217	226	4	420	Y	51	GAGATCGAAAGAAAGACCGAGA	CATCGTCATCTTCATCATCGTT	237
GR7D2IN01B8O1G	GR7D2IN01B8O1Ga	334	1	2	ct	7	256	269	46	201	N	41	GATGAACCCAGTTAAGCCAGTC	CATCTCACCGAAGATCACAGAG	117
GR7D2IN01BHWHX	GR7D2IN01BHWHXa	479	2	2	ag	5	118	127	159	410	N	41	GTGTTCTGGAATCGAAAAGTCC	CATCTGAGCTACTACACGGCTG	208
GR7D2IN01BHWHX	GR7D2IN01BHWHXb	479	2	4	tttg	3	130	141	159	410	N	41	GTGTTCTGGAATCGAAAAGTCC	CATCTGAGCTACTACACGGCTG	208
GR7D2IN02H5SUQ	GR7D2IN02H5SUQa	240	1	3	aag	4	64	75	5	118	Y	60	AGCTCCACTTGCTTCACCTC	CATCTTCTCTACTCCACTGCCA	190
GR7D2IN01DWP2D	GR7D2IN01DWP2Da	502	1	2	ct	5	359	368	370	501	N	35	ACGTTGGATCTTCCAAACAATC	CATGAACAGTAACGTGGCAAAT	203
GR7D2IN01EOUPU	GR7D2IN01EOUPUc	442	3	3	tga	7	386	406	172	423	Y	40	GATTATGGAAGTTGGGAAGCTG	CATGAACATCAAATGCATCCTC	175
GR7D2IN01AE1YV	GR7D2IN01AE1YVa	271	1	3	cat	4	168	179	99	224	Y	37	GAATGCGGGAAGAAAATTAGTG	CATGAAGAGAAATGGAGCAGTG	172
GR7D2IN02JHIKE	GR7D2IN02JHIKEa	481	1	4	ggag	3	142	153	13	429	Y	39	GTGTTTCGGATTCTTTAGTGCC	CATGAAGCTCAAATTCTTTCCC	261
GR7D2IN01DCMVM	GR7D2IN01DCMVMd	511	4	4	tgtt	3	233	244	33	185	N	37	AGTTGCTTTCTGTCCTTTTTGG	CATGAGGTGTAGAAACCGATGA	253
GR7D2IN01C8H1H	GR7D2IN01C8H1Hd	510	4	4	tgtt	3	235	246	35	187	N	36	AGTTGCTTTCTGTCCTTTTTGG	CATGAGGTGTAGAAACCGATGA	254
GR7D2IN02I1AEO	GR7D2IN02I1AEOa	479	1	3	tga	6	258	275	3	389	Y	48	GTATGCTGCAGAGAACGTCAAC	CATGGCATTCTTATGTTCCTCA	244
GR7D2IN01D41J2	GR7D2IN01D41J2a	534	1	3	aag	4	363	374	14	121	N	37	GCCATTACAGGAAAAAGCTTCA	CATGGTCGTGGATGTTAAAGAA	124
GR7D2IN01EWAK1	GR7D2IN01EWAK1a	353	1	4	tttg	3	146	157	121	261	Y	38	AGCTTTGGTGTAATAAGCCAGC	CATGTATAGCAACGACCTTCCA	273
GR7D2IN02JCN01	GR7D2IN02JCN01a	277	1	2	at	6	159	170	5	88	N	33	TGCTATTTCAGAACGACCATTG	CATTCTGGTATCAGCAGGTGAG	227
GR7D2IN01BH6NT	GR7D2IN01BH6NTa	455	1	3	gct	4	220	231	187	399	Y	41	CGTTTACTTAAGTTGCCCGTTC	CATTGGTTCAGAAACACCAAGA	254
GR7D2IN01DV8JP	GR7D2IN01DV8JPa	387	1	4	ttct	3	271	282	58	222	N	34	TTTAGCAGTTTGGAGGTGGATT	CATTTCCCCTCGAGACATAGAG	254
GR7D2IN02FREPE	GR7D2IN02FREPEa	504	2	3	gaa	5	280	294	1	504	Y	44	GAATAAGCTCGAAAGCTCGAAA	CATTTCCCCTGAATTCACTCTC	170
GR7D2IN02FREPE	GR7D2IN02FREPEb	504	2	3	gaa	4	331	342	1	504	Y	44	GAATAAGCTCGAAAGCTCGAAA	CATTTCCCCTGAATTCACTCTC	170
GR7D2IN01B5L06	GR7D2IN01B5L06a	511	1	5	aaaat	3	108	122	283	423	N	39	AGCCCTTCTTGCATTCCTATTT	CATTTTGGAAGAGAAGACCCAG	276
GR7D2IN02J57KK	GR7D2IN02J57KKa	206	1	4	agac	3	147	158	56	145	N	34	TCCCTGCAGTGTGATAATCAAT	CATTTTGTCTTGCAGTCTGGAG	166
GR7D2IN02F2SJX	GR7D2IN02F2SJXa	390	1	2	ta	11	231	252	110	199	N	32	GGAGCAAATGATAGCACAAACA	CCAAAACAAATAGTCAATGCCC	265
GR7D2IN02F5GK7	GR7D2IN02F5GK7a	456	1	3	caa	5	49	63	104	415	N	51	TACATTCAGCAACCAACCAGAC	CCAAACCTGGCATTAGAGGTAG	134
GR7D2IN01BN0AR	GR7D2IN01BN0ARa	521	1	5	tttga	3	60	74	127	519	N	41	GTTTTCCGTCAATCTTTTGGAG	CCAAAGAAGAGGGCTGTAAATG	158
GR7D2IN01CUTS6	GR7D2IN01CUTS6a	438	1	2	ag	5	167	176	117	344	Y	44	GGATGGTGTCTCTCACGGTAAC	CCAAAGTTTCGTGATTAGGAGG	238
GR7D2IN01BXO78	GR7D2IN01BXO78a	472	1	4	attg	3	400	411	122	190	N	30	GTTGCTTTATTGCGTATGCTTG	CCAAATCAAAACANAACCACC	139
GR7D2IN02H2RL7	GR7D2IN02H2RL7a	339	1	3	tgg	4	110	121	147	320	N	50	CTGGTGTTGGTGCTAATGTTGT	CCAAATCCAGCTGTAGCTTCTC	112
GR7D2IN01A0RC1	GR7D2IN01A0RC1a	451	1	4	ttat	3	178	189	60	113	N	33	GTTTGATATTCGGAAGCTGCTC	CCAACAATACCCGGAAGTTAAA	130
GR7D2IN02JLCHR	GR7D2IN02JLCHRa	410	1	2	ga	5	301	310	3	173	N	43	CGTATAAGGCACTAAAGGCAGG	CCAACGTTTTATTTCGGATCTC	280
GR7D2IN02G1JLR	GR7D2IN02G1JLRa	276	4	5	aacac	3	66	80	61	183	Y	37	CCACACCAAATTACACACTGCT	CCAACTACGTCTCTGGACATGA	230
GR7D2IN02G1JLR	GR7D2IN02G1JLRb	276	4	3	ata	4	111	122	61	183	Y	37	CCACACCAAATTACACACTGCT	CCAACTACGTCTCTGGACATGA	230
GR7D2IN02G1JLR	GR7D2IN02G1JLRc	276	4	5	ataaa	3	155	169	61	183	Y	37	CCACACCAAATTACACACTGCT	CCAACTACGTCTCTGGACATGA	230
GR7D2IN02G1JLR	GR7D2IN02G1JLRd	276	4	3	ctg	5	199	213	61	183	N	37	CCACACCAAATTACACACTGCT	CCAACTACGTCTCTGGACATGA	230
GR7D2IN01CJI1T	GR7D2IN01CJI1Ta	508	1	2	tc	8	83	98	109	507	N	43	TACCTCAGCTTGAGCCTTTTTC	CCAAGGACTCCATTGCTTTTAC	113
GR7D2IN01AICBF	GR7D2IN01AICBFa	505	1	2	tc	8	83	98	64	384	Y	43	TACCTCAGCTTGAGCCTTTTTC	CCAAGGACTCCATTGCTTTTAC	113
GR7D2IN02H6Z1H	GR7D2IN02H6Z1Ha	450	1	3	tct	4	78	89	2	214	Y	40	TTCACCTGTCCTTTACTCGGTT	CCAAGGTCAAAGAAACCAGAAC	137
GR7D2IN02FRHDD	GR7D2IN02FRHDDa	542	1	3	tct	4	228	239	121	171	N	34	TCAGGTTCTTTGAGTTGTTTGG	CCAAGTGAAGTCCCCAGTTTAG	250
GR7D2IN01CS26B	GR7D2IN01CS26Ba	350	2	4	tttc	3	153	164	1	144	N	41	CTCTTGCCTCTGTTGAGGAACT	CCAATACAGAAACCCAAAAGGA	231
GR7D2IN01CS26B	GR7D2IN01CS26Bb	350	2	4	tctt	6	219	242	1	144	N	41	CTCTTGCCTCTGTTGAGGAACT	CCAATACAGAAACCCAAAAGGA	231
GR7D2IN02FM1MO	GR7D2IN02FM1MOa	486	1	3	ttg	4	194	205	132	428	Y	52	GTCTTGCATACATCATGGGTTG	CCAATGAGCCAGATGAATAACA	288
GR7D2IN01AGXL1	GR7D2IN01AGXL1a	354	1	3	tgg	5	247	261	29	352	Y	49	AACCTAGATCAGACCACCCAGA	CCACAACTTTTTGCATCACAAC	259
GR7D2IN01DNOX2	GR7D2IN01DNOX2b	316	6	3	aga	5	46	60	43	243	Y	36	GCGAGGAGAAGAAGAAGAAGAA	CCACACCAAATTACACACTGCT	278
GR7D2IN01DNOX2	GR7D2IN01DNOX2c	316	6	3	cag	5	83	97	43	243	Y	36	GCGAGGAGAAGAAGAAGAAGAA	CCACACCAAATTACACACTGCT	278
isotig00462	isotig00462a	526	1	4	cttt	3	464	475	215	442	N	47	TCCTCTGTCAAAGAAGGGAGAG	CCACACGATTACTTGGTCTAGC	109
isotig00209	isotig00209b	1120	2	3	aga	5	1015	1029	163	933	N	45	TTTCTTCCCTCGAAGTAGGGTT	CCACATTACGCCCTACTGTTTT	132
GR7D2IN01EXDJA	GR7D2IN01EXDJAa	501	1	3	ttg	6	291	308	2	457	Y	45	AGTCACCATCAAAGACGGATCT	CCACCCATTACCAAGGAAATAA	120
GR7D2IN01DU4TQ	GR7D2IN01DU4TQa	421	1	3	gca	5	142	156	22	321	Y	46	GTTCCTCAAAGTACCCAAGGTG	CCACCCTCTCATTTTTACAAGC	186
GR7D2IN01CUC0P	GR7D2IN01CUC0Pa	319	1	3	act	6	239	256	97	264	Y	42	CACCTGCATAGAACTGGAATCA	CCACGCATGCAAGAACATAGTA	149
GR7D2IN01BK0UT	GR7D2IN01BK0UTa	355	2	4	caaa	3	183	194	87	320	Y	42	GAGGCGCAAGCTAAGATAAAAA	CCACTCCTCCTCTCTGAATTTG	208
GR7D2IN02J4J0X	GR7D2IN02J4J0Xa	433	1	3	gag	4	125	136	208	354	N	47	CAGTCAAACTTCTTCCTGACCC	CCACTTCAAACTTTTCGATTCC	100
GR7D2IN01BPPJG	GR7D2IN01BPPJGa	334	1	4	taaa	3	119	130	1	186	Y	35	AGTGTTGTAGATGCTGGGGATT	CCACTTCCAATCTTGTATCGCT	148
GR7D2IN01A0ZZ7	GR7D2IN01A0ZZ7a	536	2	2	ta	5	348	357	127	363	Y	35	CAAAACAAGAAACCCAGGAGAA	CCACTTTGAACCTTCTCGATTC	226
GR7D2IN01A0ZZ7	GR7D2IN01A0ZZ7b	536	2	5	tttta	3	364	378	127	363	N	35	CAAAACAAGAAACCCAGGAGAA	CCACTTTGAACCTTCTCGATTC	226
isotig00133	isotig00133a	1436	1	3	gca	4	807	818	416	1267	Y	44	CATGTGGTTCCAATACACCATC	CCAGAAGCATGTTGTTCTTCAG	294
isotig00134	isotig00134a	1412	1	3	gca	4	783	794	416	1243	Y	44	AAAACAGGTAGACCGTTCCTCA	CCAGAAGCATGTTGTTCTTCAG	290
GR7D2IN02IF9AD	GR7D2IN02IF9ADa	517	1	2	at	5	114	123	146	478	N	39	GAAGGAGTCCATGAGGGTAGTG	CCAGACCCATGTCTATATCCGT	161
GR7D2IN01A1LJE	GR7D2IN01A1LJEa	449	1	3	ttc	6	167	184	2	355	Y	42	GTCCATACAATTCGCAGTTTCA	CCAGACGGTGTAGATTGTTTGA	197
GR7D2IN01EV820	GR7D2IN01EV820a	374	1	3	ttg	9	83	109	134	292	N	41	AGTCTTTTAGGAGGGCGTTTTG	CCAGACTACTCAGGCTGTTGTG	293
GR7D2IN01EZIRC	GR7D2IN01EZIRCa	500	1	3	gtg	4	395	406	32	175	N	45	TCCACATTGCAAGTCCTACAAC	CCAGACTGTTCCCCATAAAGAG	210
GR7D2IN01CT7GD	GR7D2IN01CT7GDa	361	1	3	cag	4	43	54	59	265	N	46	CCTTGATTAGCTTAGAAAGCCTG	CCAGAGATGTGGACAGCATTTA	187
GR7D2IN02HP4HW	GR7D2IN02HP4HWa	470	1	2	ct	5	280	289	79	396	Y	41	TACCTTGCATAGTCCTGCAAAA	CCAGCTACTTCAGTCCTTTGCT	289
isotig00817	isotig00817a	870	1	3	atg	6	828	845	152	868	Y	43	TGACTCGGCTGTGAAAAGTAAA	CCAGGAAGCAGTTCAGATGTTT	243
GR7D2IN02H3PD3	GR7D2IN02H3PD3a	532	2	3	ata	5	325	339	3	326	N	42	CAAGGAGACTTGGGTCCACTAC	CCAGGTAAAACCCTCCTCTCTT	219
GR7D2IN01EUNY1	GR7D2IN01EUNY1a	413	1	5	ataaa	3	168	182	188	340	N	31	AGAAATCTTGGCTCTAACGGTG	CCATAAACTGTCAGCCATTCAA	173
GR7D2IN01EX4Y4	GR7D2IN01EX4Y4a	439	2	5	ataaa	3	167	181	187	339	N	32	AGAAATCTTGGCTCTAACGGTG	CCATAAACTGTCAGCCATTCAA	173
GR7D2IN01ET61T	GR7D2IN01ET61Ta	427	2	2	ag	5	50	59	160	426	N	45	AGAATAATTCGGCGTCGTTTAG	CCATAAAGGTTTTCTGCTGTCC	226
GR7D2IN02HDTGM	GR7D2IN02HDTGMa	505	1	2	ta	11	352	373	96	158	N	24	GAGTGATGGTATTGGGACCTCT	CCATAACAAGTATCAACCGATCC	280
GR7D2IN01E0MZC	GR7D2IN01E0MZCb	519	2	3	gaa	6	474	491	1	375	N	36	TTGGTGGAGAACACAATCAAAG	CCATAACTTCATTCTCTTCTCAGTG	296
isotig00058	isotig00058c	7925	3	4	tatt	3	7599	7610	249	1496	N	35	CCCAATTCCAAAGATATTCACG	CCATAGAACATTTGCCGTAACA	222
isotig00059	isotig00059c	7898	3	4	tatt	3	7572	7583	249	1496	N	35	CCCAATTCCAAAGATATTCACG	CCATAGAACATTTGCCGTAACA	222
isotig00060	isotig00060c	6832	3	4	tatt	3	6506	6517	249	1496	N	35	CCCAATTCCAAAGATATTCACG	CCATAGAACATTTGCCGTAACA	222
isotig00061	isotig00061c	6805	3	4	tatt	3	6479	6490	249	1496	N	35	CCCAATTCCAAAGATATTCACG	CCATAGAACATTTGCCGTAACA	222
GR7D2IN01BTGVR	GR7D2IN01BTGVRb	463	2	3	ttc	4	253	264	169	411	Y	42	GAGCAGACGGAAGCTAAAACAT	CCATATCAGGGAAAATAGCAGC	224
GR7D2IN02ISNWP	GR7D2IN02ISNWPa	502	1	3	tga	4	374	385	18	443	Y	46	ACTCAAACCGGTACAGCAGAAG	CCATCACCATATGTAGCCAAGA	183
GR7D2IN02HB4W5	GR7D2IN02HB4W5a	501	1	2	at	5	224	233	219	410	Y	41	CAGAAAATCCACTGCTCATTCA	CCATCACTGGAACTGGTATCAA	213
GR7D2IN01D9Y56	GR7D2IN01D9Y56a	480	1	2	ga	5	52	61	28	369	Y	40	ATTTTCTTTTAGCCACCACTGC	CCATCCATGAAGAATGGGTACT	180
GR7D2IN02IQWVU	GR7D2IN02IQWVUa	323	1	3	cat	4	138	149	9	311	Y	44	AGATTTCAAGCAGGCTTTTGAG	CCATCTGGTTGTGTCTTGATGT	293
isotig00022	isotig00022a	3484	2	3	ttg	4	2182	2193	1560	3245	Y	44	GCAACGTGTGCATTATACCTGT	CCATGAGTCGAAGGATATGTGA	190
isotig00024	isotig00024a	3484	2	3	ttg	4	2182	2193	1560	3245	Y	44	GCAACGTGTGCATTATACCTGT	CCATGAGTCGAAGGATATGTGA	190
isotig00026	isotig00026a	3393	2	3	ttg	4	2182	2193	1560	3245	Y	45	GCAACGTGTGCATTATACCTGT	CCATGAGTCGAAGGATATGTGA	190
isotig00028	isotig00028a	3393	2	3	ttg	4	2182	2193	1560	3245	Y	45	GCAACGTGTGCATTATACCTGT	CCATGAGTCGAAGGATATGTGA	190
GR7D2IN02IRSLE	GR7D2IN02IRSLEa	519	1	3	gaa	4	56	67	168	446	N	43	ACCCAGAAACCCTAAATTCGAT	CCATGCTCCACAACTTATTTCA	221
GR7D2IN01BKPUE	GR7D2IN01BKPUEb	501	2	4	ttcc	3	134	145	189	482	N	47	CAGCATCAATACAATCCCTTGA	CCATGCTCTTGAAGCACAATAA	115
GR7D2IN01DBJ2U	GR7D2IN01DBJ2Ub	483	2	3	gaa	5	353	367	2	286	N	42	TGTGAGTTCTTCGCTTATTCCA	CCATGTCAATCTGGTAATCCCT	265
GR7D2IN01BIT8F	GR7D2IN01BIT8Fb	491	2	3	gaa	5	353	367	2	286	N	42	TGTGAGTTCTTCGCTTATTCCA	CCATGTCAATCTGGTAATCCCT	265
GR7D2IN01C6X8R	GR7D2IN01C6X8Ra	381	2	2	at	7	120	133	90	317	Y	38	GGGACCAATGTGAGAAACTACC	CCATTATTCTTGGAGAACGGAG	162
GR7D2IN01C6X8R	GR7D2IN01C6X8Rb	381	2	2	ac	5	134	143	90	317	Y	38	GGGACCAATGTGAGAAACTACC	CCATTATTCTTGGAGAACGGAG	162
isotig00482	isotig00482a	2089	2	5	caaaa	3	1454	1468	490	750	N	53	CAAGTTTTTGGCCTTATCTTGC	CCCACCTTCCTCCAGTATATCA	206
GR7D2IN01E2ZDY	GR7D2IN01E2ZDYa	450	1	3	aca	4	276	287	118	450	Y	44	CCATGTGTTATGAGCAAAAGGA	CCCAGTGTATCACAGAACCTTG	198
GR7D2IN01AKPPI	GR7D2IN01AKPPIa	473	1	3	aca	4	338	349	180	473	Y	43	CCATGTGTTATGAGCAAAAGGA	CCCAGTGTATCACAGAACCTTG	198
GR7D2IN02HA8KF	GR7D2IN02HA8KFa	449	1	3	aca	4	246	257	88	447	Y	44	CCATGTGTTATGAGCAAAAGGA	CCCAGTGTATCACAGAACCTTG	198
GR7D2IN01DH71L	GR7D2IN01DH71La	314	1	3	tca	4	94	105	115	267	N	42	ACGGGCAAATAACTGAGATTGT	CCCCTCCTGATTTAGTCTTGTG	259
GR7D2IN02GSVB5	GR7D2IN02GSVB5a	536	2	3	agg	9	78	104	139	204	N	51	AGTAGCCCCCAGAAGGTTTAGT	CCCGGGTCTAATTTTACACAAA	281
GR7D2IN02GSVB5	GR7D2IN02GSVB5b	536	2	3	gga	4	118	129	139	204	N	51	TAGTAGGAGGAGGAGGAGGAGG	CCCGGGTCTAATTTTACACAAA	263
GR7D2IN01C5UP7	GR7D2IN01C5UP7a	513	1	3	atc	4	480	491	3	224	N	50	GTCGTGCCAGACGTGTAGTTTA	CCCTCCTTTGGTCCTCATCT	177
isotig01124	isotig01124a	666	2	3	cgg	4	73	84	353	565	N	45	TGGTTGATATACAGGGCAATGA	CCCTGGAATCGTCGTAGTAGTC	297
isotig00311	isotig00311a	654	1	4	tctt	3	121	132	305	436	N	43	CTTAGTCTGCGTCAGGTTTGTG	CCCTTAAAATCCACAATCTCCA	191
isotig00467	isotig00467a	4093	2	3	aat	4	2492	2503	880	2394	N	36	AACTGCTTCGTCTACTTCTCGG	CCCTTCTTCCCTAATCCCTAAA	265
GR7D2IN02JU89Z	GR7D2IN02JU89Za	243	1	2	at	12	131	154	101	241	Y	26	AAAGGAATCCGACTTCTCTATGTG	CCGAACACTGAAAGCATAGTTG	142
GR7D2IN02JE9NC	GR7D2IN02JE9NCa	405	1	4	atgc	3	357	368	59	292	N	44	CGCTTAGAGGAGACGGACTTTA	CCGAATGATGAAAACCTTGAGT	202
GR7D2IN01DO0QO	GR7D2IN01DO0QOb	260	2	3	tga	4	188	199	81	152	N	45	AATCATCGTCATCATCATCAGC	CCGAATTCTCTGTCAAGTTTGT	167
GR7D2IN01ETTN1	GR7D2IN01ETTN1a	429	1	3	taa	5	192	206	256	348	N	34	TCTTGGAGGCAAAGGTAGTGAT	CCGACAGTAATGGGTGAGTACA	229
GR7D2IN01BOBDO	GR7D2IN01BOBDOa	518	1	4	aaag	5	332	351	42	200	N	36	CGTAGAACGAGCAGATTCAAGA	CCGACGTAAGAAAGAGCAACTT	222
GR7D2IN02F6LK0	GR7D2IN02F6LK0a	538	1	3	tct	5	371	385	84	503	Y	48	TGATGTGATAGTCGGCTTCTTG	CCGAGAAAAAGATCTCCAAAGA	233
GR7D2IN02JF13U	GR7D2IN02JF13Ua	426	1	3	gat	4	221	232	17	406	Y	44	ACCTATCAATTCCTCGGAAACA	CCGATACAAGAGCCCTAAAATG	285
GR7D2IN02JLJN8	GR7D2IN02JLJN8a	539	1	2	tc	5	121	130	71	538	Y	48	GTTTCTAGAAGCTCCTTCCCGT	CCGCGTAAAATCTTGGTAAAAC	223
GR7D2IN02I3W6O	GR7D2IN02I3W6Oc	497	3	3	tca	4	294	305	118	285	N	39	CCTCCTCCTTCAAATCATCATC	CCGGTGGAAAATCTAAGAAGAA	203
GR7D2IN01CBVKZ	GR7D2IN01CBVKZa	495	1	3	aat	6	410	427	2	160	N	33	CAGAAACACATGTTCGTGTTGA	CCGTAGTTACCTTCTCTACTTTTGG	285
GR7D2IN01ETPEH	GR7D2IN01ETPEHa	343	1	3	gcc	6	75	92	0	0	N	59	AAGCTGCCAAACTAGAGAAGGA	CCGTAGTTATTGGCGAGAAGAC	112
isotig00123	isotig00123a	3040	1	2	tc	5	1456	1465	1	897	N	45	GTTGGGAAGAAAGATGGAGATG	CCGTATAAGTGCTGCGTACAAG	248
GR7D2IN02HJV00	GR7D2IN02HJV00a	571	1	4	ttaa	3	148	159	405	503	N	45	AAAGCTCAGGTTATGAAATCGC	CCGTCCCTTACCTTAGCCTAGT	126
GR7D2IN01D3HEH	GR7D2IN01D3HEHa	510	2	3	gaa	5	377	391	3	230	N	42	GGCTTGAAGATGACAACACTGA	CCGTCTTCGTCTTTTCTTGTCT	288
GR7D2IN02JWPV3	GR7D2IN02JWPV3a	522	1	3	acc	4	32	43	2	469	Y	52	GCCCTCCGTTATTTCCATAAT	CCGTTACTATGGACTCCTGGTC	297
GR7D2IN02I1LFW	GR7D2IN02I1LFWa	497	1	4	aatt	3	34	45	155	460	N	51	GTGTGACCGCTGATTCTAATTG	CCGTTGTCTGATCCCATAATTT	162
GR7D2IN01ACRSS	GR7D2IN01ACRSSa	516	1	3	tcg	6	256	273	80	226	N	45	CGTCGCACTAAACATCTCATCT	CCTAAACCTAATTGACAACCCG	261
GR7D2IN02GXHPS	GR7D2IN02GXHPSa	388	1	3	ttc	6	91	108	135	338	N	44	AAAGCAAAGCCTAGAAAGGACC	CCTAAACGTGGAAATTCCTGAG	182
GR7D2IN01DZ9YP	GR7D2IN01DZ9YPa	362	1	2	ta	9	278	295	42	248	N	41	GGCTGAGAGAGACTTCCACAGT	CCTACCTTAACACCAAAAACGA	243
GR7D2IN02GKBDI	GR7D2IN02GKBDIa	540	1	2	ga	5	453	462	292	423	N	43	CTTTTGTCCTTCAGGTATTGGC	CCTAGCTAACGCATATCCCATC	253
GR7D2IN01D6BJ7	GR7D2IN01D6BJ7a	417	1	3	ttc	4	36	47	58	177	N	41	ATTGGTTGTGTCCAAGTTACCA	CCTCAATCCAAGGAACCTACTG	123
GR7D2IN01C0K9T	GR7D2IN01C0K9Ta	434	1	5	agaag	4	23	42	77	202	N	38	GACCTCTCAAGTCTTTGCCGTA	CCTCAATTGCCAAAAGAATCTC	184
GR7D2IN01EEVGZ	GR7D2IN01EEVGZb	425	2	3	ctt	4	354	365	1	135	N	42	TTGTTGTGGTGAATCTTGTTCC	CCTCATCAATACCCTGTAGTTCTCA	122
isotig01098	isotig01098a	679	1	3	aga	4	70	81	120	677	N	47	TCTGAAGAGGAAAAGAATTCGG	CCTCATCATCTACTTTCGCCTT	175
GR7D2IN02FZ7CQ	GR7D2IN02FZ7CQa	444	1	3	aag	4	386	397	124	444	Y	41	TGACAGCTTTGATCCTTCTTCA	CCTCATTATCCACAGAAGTTGC	182
GR7D2IN01D4URE	GR7D2IN01D4UREa	390	1	4	ttgc	3	166	177	6	158	N	34	ATGTCTGCCTCCAACAGAGAAT	CCTCCAAGTGCATAAAGTAGCC	166
GR7D2IN01EWB3T	GR7D2IN01EWB3Ta	428	1	3	gtg	4	288	299	176	400	Y	47	GGTACTTCAACAATGACCGTGA	CCTCCAGTACCAAAAAGACCAC	238
GR7D2IN01BXXT1	GR7D2IN01BXXT1a	451	1	4	ttga	3	277	288	2	121	N	36	CAAACCCAACTTCCTTCAAATC	CCTCCCCTGTAAATCTGTAACG	195
GR7D2IN01DGLOI	GR7D2IN01DGLOIa	454	1	2	ga	5	164	173	184	453	N	46	TATAAAACCGAGGACAGGCAAT	CCTCGTGTTAAGTGAAGTGCTG	280
GR7D2IN01CS8V8	GR7D2IN01CS8V8a	460	1	3	tga	4	419	430	187	459	Y	54	AAGCAGACCAATGGATCAGAGT	CCTCTAGGGGACCCATGATT	218
GR7D2IN02J3NN7	GR7D2IN02J3NN7a	511	1	2	tc	5	367	376	235	327	N	34	CATTTGGGTGCACTTGTACATT	CCTCTATATCGCTTGCTCAGGT	107
isotig01044	isotig01044a	707	1	5	ttttc	3	76	90	110	622	N	43	CCAAGGGTTAAATTCACTTCCA	CCTCTTAGTCTGAACGAATGGC	246
GR7D2IN01D8OIR	GR7D2IN01D8OIRa	516	1	5	atcca	3	225	239	158	298	Y	33	TTGATTTAAGGTTGACACTGGC	CCTGACTTGTGAATACTTTGCG	266
GR7D2IN01EYCDO	GR7D2IN01EYCDOa	561	1	3	tta	4	312	323	29	289	N	44	CCTCGAAGAACTCCTTCAAAAA	CCTGATTGTTTTGGTGCTGTTA	175
GR7D2IN02F60K1	GR7D2IN02F60K1a	541	1	3	tta	4	340	351	3	485	Y	43	CCTCGAAGAACTCCTTCAAAAA	CCTGATTGTTTTGGTGCTGTTA	175
GR7D2IN01E0WYP	GR7D2IN01E0WYPa	528	1	5	ttgtt	3	300	314	225	479	Y	34	CATTGCAGGTCAGCTTCTTATG	CCTGCAATATACAGGTGAAGCA	264
GR7D2IN01B2N4N	GR7D2IN01B2N4Na	445	1	3	agc	4	66	77	202	444	N	54	AGCTGCTGAGACATCTCCATTA	CCTGCTTCCAGAATTTCAGTTT	139
GR7D2IN01D4OTZ	GR7D2IN01D4OTZa	290	1	4	gatt	3	110	121	31	162	Y	37	CATCTGGGATCACTTGATGAGA	CCTTAATCTCACTTGGTTTGGC	186
GR7D2IN02HWJT9	GR7D2IN02HWJT9b	343	2	3	aag	4	309	320	3	125	N	35	AGCTCCATTGAAAGAGGATGAG	CCTTATCTTCAAGGCAGCCAG	226
GR7D2IN01EGD1T	GR7D2IN01EGD1Ta	324	1	2	ga	6	117	128	20	199	Y	38	TTGTTAGCGGTTAAGAAACTCG	CCTTATGCATCTTGGGCTTTAC	279
GR7D2IN01A8HHR	GR7D2IN01A8HHRa	492	1	2	ag	5	174	183	216	455	N	37	GAGTTGGGATTAAATGAAGCCA	CCTTATTCACGTGTTGCTGTGT	243
GR7D2IN01B3GNC	GR7D2IN01B3GNCa	462	1	3	tgg	4	110	121	46	414	Y	47	CGGAGACTGTACGTATGGTGAA	CCTTCATACACAGCGAGCATAG	237
GR7D2IN02IYPIS	GR7D2IN02IYPISa	286	1	3	aac	4	207	218	27	284	Y	49	TCATGACGGTAATCGTCTTACG	CCTTCGTGAACAAACAGCTTAG	235
GR7D2IN01EJDJD	GR7D2IN01EJDJDa	408	1	4	ttta	3	366	377	58	165	N	37	CATCATTGTTGGCATGAACTCT	CCTTCTAAGCACAGAATTCACCA	299
isotig01120	isotig01120a	667	1	4	aagc	3	442	453	49	420	N	52	GCTGTGGCGTAAACTGTGTAAA	CCTTCTACGTGGCATCCTCTAC	192
GR7D2IN02JOD8A	GR7D2IN02JOD8Aa	463	1	2	ag	6	429	440	3	308	N	46	AACGACGAGACGACTAGTGACA	CCTTCTCATACTGCCGCTCTT	298
GR7D2IN01ADTUU	GR7D2IN01ADTUUa	437	1	3	ggt	8	285	308	51	437	Y	49	AACATATTCTCGGGTCAGTTGG	CCTTCTCTTCCACCTTCTCCTC	236
GR7D2IN02GCE9F	GR7D2IN02GCE9Fa	454	1	4	tccc	3	369	380	2	331	N	46	CAGCAGCTATTTCTGGTGACTG	CCTTGGACCTTGTGTGTCTCTT	277
GR7D2IN02HTHJZ	GR7D2IN02HTHJZa	342	1	4	tgtt	3	28	39	81	341	N	42	GTCATTTGCATCATTTCGGA	CCTTTGACAAGTCCGAAGGTAG	147
GR7D2IN01CA8T8	GR7D2IN01CA8T8a	401	1	2	ga	5	268	277	154	354	Y	40	GGAAACACAAGATGGGGATAAA	CGAACTCGAATCATCTTCATCA	142
GR7D2IN02HEW2F	GR7D2IN02HEW2Fa	487	1	3	tca	4	148	159	108	440	Y	45	CCAAGTGCAGTAAAAAGAACAGG	CGACAAGAAGAAAGGAAGAGGA	213
GR7D2IN02JKNYD	GR7D2IN02JKNYDa	480	1	3	tca	4	148	159	160	441	N	45	CCAAGTGCAGTAAAAAGAACAGG	CGACAAGAAGAAAGGAAGAGGA	213
GR7D2IN02F7SBS	GR7D2IN02F7SBSa	348	1	3	ctt	5	271	285	2	208	N	42	TATGGTTCTCATGTGGCAACTC	CGACGAAGAAATAAACGAAGTC	278
isotig01169	isotig01169a	642	1	3	tct	4	255	266	215	460	Y	41	AACCACGGAGACTCCAACTTTA	CGAGACCTTGATGTATATCGCA	268
GR7D2IN02F4YOO	GR7D2IN02F4YOOa	507	1	2	ca	5	156	165	114	497	Y	48	GTCGACAATAAGATCACGTCCA	CGAGCCAAGATAGAGAGGAAAA	203
GR7D2IN01A67F9	GR7D2IN01A67F9a	409	1	3	tct	4	106	117	29	214	Y	36	TCATCAACCTTTCAAAGAACCC	CGATCCGAAATCTAGGTTCAAG	126
GR7D2IN02I8RDT	GR7D2IN02I8RDTa	422	3	4	ttta	4	263	278	39	140	N	36	CAGAGTTTCCTCTCTCGCATTT	CGATCCTCCAAGAACAAAGAAA	293
GR7D2IN02IGYI7	GR7D2IN02IGYI7a	499	1	2	tc	5	29	38	132	497	N	46	AGGAACCAGAAATCTTCTTGCG	CGATCGTTTCTTGCCTTTTAGT	161
GR7D2IN02FOB5R	GR7D2IN02FOB5Ra	360	1	4	tatc	3	171	182	229	342	N	31	CACGCACCACTTCACCTAAAT	CGATGCTCTCTCTACGATTCAA	260
GR7D2IN01BASMJ	GR7D2IN01BASMJa	509	1	3	tac	8	47	70	2	307	Y	49	CCGTCTGCATTTGATTATTGCT	CGATTTGGGTTCTCTTTTTACG	124
GR7D2IN02JGDY9	GR7D2IN02JGDY9b	499	2	2	tc	5	397	406	209	376	N	42	AGAACCCACATGTTAGCCAGTT	CGCAGAGACGTTCAGATAAAGA	209
GR7D2IN02I3MTZ	GR7D2IN02I3MTZa	430	2	3	ggc	5	252	266	2	400	Y	47	TTTGTTGCGTTGCTCTTTCTAC	CGCAGTTCGTCATAAACCTAGA	201
GR7D2IN02I9LTL	GR7D2IN02I9LTLa	364	1	4	aaag	3	126	137	87	194	Y	33	CAACAGAAAGAAACCATGCAGA	CGCATATGCTTTTGATCTTGAG	155
GR7D2IN02FY4O0	GR7D2IN02FY4O0a	504	1	4	atta	3	311	322	201	308	N	32	CGGTTAGCTTTCACTACAGCCT	CGCATGGTACTTACCGTACAAA	254
GR7D2IN02HBLZF	GR7D2IN02HBLZFa	518	1	4	aata	3	209	220	240	479	N	38	TACTTGGCTTCCTTATGGTGGT	CGCCAGGTTAGCTACTCACTTT	262
GR7D2IN01A8AXD	GR7D2IN01A8AXDa	440	1	2	at	9	113	130	23	280	Y	35	AATACCAAAGGCTCGTACTCCA	CGCCCTTACAATCCTCACTAAC	133
GR7D2IN02JQTHN	GR7D2IN02JQTHNa	489	1	3	aag	4	148	159	32	244	Y	42	TTCCAGGAATATCGGTTTCTGT	CGCCGAGCCATGTATTATTATT	182
GR7D2IN01CK5FS	GR7D2IN01CK5FSa	369	1	3	ttg	5	182	196	1	321	Y	50	ACGAACACTTCTTCTCCACCAT	CGCCGAGTCTACTCACTCTCTT	126
isotig00849	isotig00849a	838	1	3	tct	4	315	326	529	837	N	53	ATCTTCCAGAGCATCAACACCT	CGCCTAATCCTTATTACGCAAC	257
GR7D2IN01BYI11	GR7D2IN01BYI11b	326	2	3	atc	6	157	174	143	298	Y	35	CTCCTCTGTTTCCAATGTCTCC	CGCTTCGGTCTCTTCAGATAAT	211
GR7D2IN02HDNKB	GR7D2IN02HDNKBa	261	2	2	at	12	135	158	115	261	Y	33	AGATTTGCATGGTGAACACTTG	CGCTTGCCTGAAGAATTAAGAA	187
GR7D2IN02HDNKB	GR7D2IN02HDNKBb	261	2	2	ac	5	171	180	115	261	Y	33	AGATTTGCATGGTGAACACTTG	CGCTTGCCTGAAGAATTAAGAA	187
GR7D2IN01DRSTJ	GR7D2IN01DRSTJa	495	1	3	tga	4	104	115	1	171	Y	49	ACCGTACTACTACTTCCCGGTG	CGGATAATGCAGTCAAGAATCA	238
GR7D2IN01A5LNX	GR7D2IN01A5LNXa	412	1	4	ctag	4	366	381	120	314	N	38	CCATCATCAGAAATCACAGGAA	CGGCACAGCAGCTAGTTAGTTA	185
GR7D2IN02IXNYI	GR7D2IN02IXNYIa	496	1	3	tct	4	210	221	2	304	Y	42	TCTCTATGGTTTCAATCCCCTG	CGGCATGTTCTCTCCTAAGATT	274
GR7D2IN01BKKMM	GR7D2IN01BKKMMa	419	1	5	atgct	3	188	202	1	180	N	45	GACCGTCAACACAGATCTGAAA	CGGGAAATGAAAATAGCTCATC	117
GR7D2IN01D3Q65	GR7D2IN01D3Q65a	395	1	5	atgct	3	188	202	1	180	N	45	GACCGTCAACACAGATCTGAAA	CGGGAAATGAAAATAGCTCATC	117
GR7D2IN01EF7H0	GR7D2IN01EF7H0b	470	2	4	tcaa	3	263	274	220	468	Y	40	CTGCTTCATGATCGTGACTCTC	CGGGACATAGAAAATGAGAAGC	151
GR7D2IN02IPPPQ	GR7D2IN02IPPPQa	448	1	3	ctg	4	288	299	80	352	Y	46	AACTAGACCCTCCATCTCCTCC	CGGGATCATAACTGAACCGTAT	252
GR7D2IN02FFJNN	GR7D2IN02FFJNNa	543	1	3	cga	4	128	139	48	269	Y	39	CGAAGAAGACGAAGAAGCAAAT	CGGGTATTTCGAAAAAGACTTG	206
GR7D2IN01CIEDZ	GR7D2IN01CIEDZa	491	1	4	tcta	3	84	95	362	490	N	34	GCTGAGGTTGAATCCACTTTTT	CGGGTCTTTAGCAGGTTTATTG	221
GR7D2IN02G4SB5	GR7D2IN02G4SB5a	523	1	3	ttc	4	407	418	1	300	N	37	CTCGATAACCGAAAGGATCAAG	CGGGTTTACGAAGAATGAACTG	159
GR7D2IN02HY5SW	GR7D2IN02HY5SWa	487	1	4	tgct	3	33	44	4	225	Y	46	AGAAGAGAGAGGAACCCTCTGG	CGGTGAGATGAAGATACAATGC	154
GR7D2IN02I7PFS	GR7D2IN02I7PFSa	478	1	4	tgct	3	33	44	4	225	Y	46	AGAAGAGAGAGGAACCCTCTGG	CGGTGAGATGAAGATACAATGC	154
GR7D2IN01BUV69	GR7D2IN01BUV69a	415	1	3	cac	6	356	373	3	344	N	53	CCATGTTTGGAAACCCATTACT	CGGTGGAGGAAATAACAAGAAC	147
GR7D2IN01AP0GE	GR7D2IN01AP0GEa	432	1	3	gga	4	157	168	68	430	Y	49	ACCAAGAAATCCCTGAGTTCAA	CGTAAAACGAATCCACTAAGGC	211
GR7D2IN02GHGDC	GR7D2IN02GHGDCa	389	1	3	gga	4	281	292	18	389	Y	48	ACCAAGAAATCCCTGAGTTCAA	CGTAAAACGAATCCACTAAGGC	211
GR7D2IN01C1TBP	GR7D2IN01C1TBPa	480	1	3	gct	7	413	433	2	220	N	45	CAACCTTAAGCAGTCTGGGAGT	CGTAAGAAAACAATAGCACAGCAG	162
GR7D2IN01CS87Q	GR7D2IN01CS87Qa	505	1	3	tct	4	36	47	299	505	N	38	TCGTTTCATTTCCATCCGTTAC	CGTAATCAGAAAGACAAACCGA	150
GR7D2IN01CD97X	GR7D2IN01CD97Xa	485	1	3	tct	4	36	47	125	253	N	37	TCGTTTCATTTCCATCCGTTAC	CGTAATCAGAAAGACAAACCGA	151
GR7D2IN01E3W97	GR7D2IN01E3W97a	261	1	3	tct	4	36	47	174	251	N	36	TCGTTTCATTTCCATCCGTTAC	CGTAATCAGAAAGACAAACCGA	150
isotig00540	isotig00540a	1409	2	4	ccag	3	793	804	86	1378	Y	47	ATCGTACGTTCACAGCAACATC	CGTACACGGTGAAAAATCTCAA	263
GR7D2IN02JJXCZ	GR7D2IN02JJXCZa	522	1	4	cttt	7	194	221	130	273	Y	38	TTGTCGCTGTAAATGGTCTTTG	CGTAGAATGGGGTGTTGATTTT	241
GR7D2IN01AZVY6	GR7D2IN01AZVY6a	530	1	3	acg	6	176	193	3	344	Y	42	AGTTCACATTCAGCAATCCCTT	CGTATATCTCCCGAAGCTCAAC	244
GR7D2IN01DD5IH	GR7D2IN01DD5IHa	486	1	3	tct	4	214	225	172	486	Y	43	CATCAACAATGAAGTCAGCCAT	CGTCAAAGGAGAGCAAAAAGTT	264
GR7D2IN01BNWIF	GR7D2IN01BNWIFa	475	1	2	ag	5	383	392	2	358	N	45	GTTCCAACAGCGCTTTAGAGTT	CGTCCATTGCTGGAGTACTGT	128
GR7D2IN02GHR99	GR7D2IN02GHR99a	496	1	2	ta	6	125	136	295	495	N	37	TCCATGTTACTAGAGGTGGCAA	CGTCCCGTGTAGAAAAGAAGAG	296
GR7D2IN02GAFNJ	GR7D2IN02GAFNJa	493	1	4	taat	3	110	121	236	424	N	38	TTTTCTCAACAAGTCCTGCATC	CGTCGAGGAAATAGTTTTGACC	196
GR7D2IN01BOBN7	GR7D2IN01BOBN7a	347	1	3	caa	4	229	240	125	346	Y	46	ATCATCGGACGGTAGAGGTAAA	CGTCGGAGACTTTCTTCTTCTT	155
GR7D2IN01ELGSJ	GR7D2IN01ELGSJa	500	1	2	ag	5	48	57	177	476	N	39	TTCTCTCTCTTCGTAGGCTGCT	CGTCTCCATGTCTCCACAAATA	184
isotig00603	isotig00603a	1240	1	3	ggc	4	990	1001	3	1205	Y	51	CTCCAGCTGTACATTCAATCCA	CGTCTCTGATCTTCAGGTTTCC	260
GR7D2IN01ERV7T	GR7D2IN01ERV7Ta	474	1	5	acgac	3	404	418	259	357	N	29	ATCGGATTCGAATTGACCTCTA	CGTGTCATGTCGTGTCGTATTA	125
GR7D2IN02F7QHG	GR7D2IN02F7QHGb	498	2	3	agc	4	344	355	52	156	N	43	TCACTGCTAAGGTCTCTCTCCC	CGTTAACTTTAGCCCTTCATGG	196
GR7D2IN01DZUR0	GR7D2IN01DZUR0a	375	1	2	ac	10	324	343	163	306	N	40	CCCAACATTTCGTGTAACTTGA	CGTTAATCGTATCTCTTGTCGTG	179
GR7D2IN02F8ACA	GR7D2IN02F8ACAa	427	1	3	tct	4	265	276	3	398	Y	47	CCTGGCTTTCTCCAACATTAAC	CGTTCATCGATCCTATGTGTTG	173
GR7D2IN02JMA0W	GR7D2IN02JMA0Wa	428	1	3	tct	4	265	276	3	257	N	46	CCTGGCTTTCTCCAACATTAAC	CGTTCATCGATCCTATGTGTTG	174
GR7D2IN02G0LM8	GR7D2IN02G0LM8b	483	2	4	agct	3	94	105	225	383	N	49	TGCTGCTGCTACTCAGTTACAC	CGTTCGGAAGATAGATCTGGTT	130
GR7D2IN01E0CHX	GR7D2IN01E0CHXa	467	1	4	agaa	3	389	400	119	412	Y	43	TTGCACATGACCCAAATCTTAC	CGTTGAGTTTCCTGTACATCCA	189
GR7D2IN01E1JGO	GR7D2IN01E1JGOa	264	1	3	tct	4	40	51	79	264	N	48	CAGCTACAGCTGCTTCTGCAT	CGTTGATGGGTCTTCTACCATT	134
GR7D2IN01D2XQP	GR7D2IN01D2XQPa	494	2	4	ttaa	3	244	255	346	453	N	35	TCCGTGTATTGTTTTTGCAGAC	CGTTGGATTTGAAGAGAAAGGA	239
GR7D2IN01A5T1O	GR7D2IN01A5T1Oa	502	1	3	gaa	4	46	57	58	414	N	46	TTCTCGCTCCAGAATAGACGTT	CGTTGGTTTTTCCCATACTTGT	157
contig00127	contig00127a	868	1	4	ctgg	3	445	456	1	525	Y	62	ATTCCATAAGTCGTACCGCAAG	CTAAACGATTCTCGAAACGGAC	249
GR7D2IN02HVSVX	GR7D2IN02HVSVXb	394	2	3	tgc	4	350	361	46	315	N	46	CAACACTGTCCAAGCTATCCAA	CTAACCTAACCGGATCGAAATG	247
GR7D2IN01B73SD	GR7D2IN01B73SDa	513	1	3	gat	4	316	327	1	342	Y	39	AAATGACGGTCAGAGTGGAAGT	CTAAGCATAATTGCTCCATCCC	190
GR7D2IN01BLYZM	GR7D2IN01BLYZMa	507	1	3	gat	4	316	327	1	342	Y	39	AAATGACGGTCAGAGTGGAAGT	CTAAGCATAATTGCTCCATCCC	190
isotig00256	isotig00256a	952	1	4	aaat	3	675	686	20	286	N	40	TATCTCCATTTCGCTGCTACAA	CTAATCAAGCAATTCCACACCA	244
GR7D2IN01BMDV2	GR7D2IN01BMDV2a	462	1	4	ctgg	3	226	237	135	299	Y	48	CTAGAGGTCCAAATCCGATCAC	CTAATCCACTTATATGGGGGCA	184
GR7D2IN01B3QEJ	GR7D2IN01B3QEJa	233	2	2	at	10	70	89	2	118	Y	35	CCCCATGTCTTTATTACAAGCG	CTAATTCGCATCCTTCCTTTTG	127
GR7D2IN01BPXHG	GR7D2IN01BPXHGa	355	1	2	tc	6	81	92	112	240	N	39	TAGAACCGTCGTAGCATGAAAA	CTACAACATTGGAATGGAGCAA	137
GR7D2IN01EWMF8	GR7D2IN01EWMF8a	496	2	4	tttc	3	62	73	22	264	Y	48	CAGCATCAATACAATCCCTTGA	CTACAGACCAGAAAATCTCGCC	165
GR7D2IN01EWMF8	GR7D2IN01EWMF8b	496	2	4	ttcc	3	79	90	22	264	Y	48	CAGCATCAATACAATCCCTTGA	CTACAGACCAGAAAATCTCGCC	165
GR7D2IN01DOLT8	GR7D2IN01DOLT8a	447	1	2	ca	5	235	244	66	260	Y	43	GAGAAACCAGATTCCATTGCTC	CTACATGGTAGCNCCTTTTTGG	269
GR7D2IN02IKUPT	GR7D2IN02IKUPTb	480	2	3	ttc	4	311	322	18	473	Y	44	AGAGAAGGAGCAGAAGAACCCT	CTACGATACCAGCAGCATCACT	245
GR7D2IN02J5VRO	GR7D2IN02J5VROa	490	1	4	aaga	3	375	386	4	282	N	48	GTCCGATGAAAACACCATTACC	CTACTGCATATCGGGCTTCTCT	138
GR7D2IN02H1XHJ	GR7D2IN02H1XHJa	326	1	4	ttta	3	266	277	52	192	N	32	GCATGTGGTCTTGGATGAACTA	CTAGACCTTATTGGCATCTGGC	175
GR7D2IN02HY8NI	GR7D2IN02HY8NIa	494	1	4	acca	3	240	251	3	476	Y	49	CATCGGAAACTACATGCTTTGA	CTAGCTGGACGTGACACATCAT	262
GR7D2IN02I1R2B	GR7D2IN02I1R2Ba	478	2	2	tc	5	66	75	228	302	N	44	AGAAACAAAAGTTGGAAGCACC	CTAGTCGAGAATGAGGACACCC	228
GR7D2IN02JOLNV	GR7D2IN02JOLNVa	338	1	4	ttgt	3	185	196	37	102	N	39	ATGACCTTTTCCCAGCTCATAA	CTATCAGCAAAGGAAAACCCAC	197
GR7D2IN02HE38Y	GR7D2IN02HE38Yb	566	2	4	ttat	3	450	461	108	365	N	40	TAATGCTGGTTCTCCAAGGTTT	CTATGAAACCACAATGCCGTTA	192
isotig00277	isotig00277b	713	2	4	agaa	3	668	679	199	633	N	41	AAAAAGAGCCTGACCCATGTTA	CTCAAAAACTCACTCACAAAGCTC	181
GR7D2IN02FGIHK	GR7D2IN02FGIHKa	547	1	3	att	4	384	395	384	452	Y	37	AATTTGGGACATTCTGCTTCTG	CTCACACTCGAAAGCAACAAAG	171
isotig00190	isotig00190a	1692	1	3	tgc	4	1179	1190	471	1622	Y	43	AAGTGGCTTTACTCATCCGAAA	CTCACCAATTGCAAGACCATTA	276
isotig00191	isotig00191a	1665	1	3	tgc	4	1152	1163	471	1595	Y	43	AAGTGGCTTTACTCATCCGAAA	CTCACCAATTGCAAGACCATTA	249
GR7D2IN02G333G	GR7D2IN02G333Ga	452	1	3	ttc	4	340	351	278	391	Y	37	CAGGCCATAAGTGATTTCTTCC	CTCACCATCAAAACAGCAACAG	124
GR7D2IN01D663V	GR7D2IN01D663Va	446	1	3	gag	5	386	400	1	300	N	50	ACTTCATCGAAATGCTTCTTCC	CTCACCCTTTCCCTCCATTT	265
GR7D2IN02GGLGH	GR7D2IN02GGLGHa	483	1	4	ttct	3	128	139	300	482	N	42	CCCTTCCTTCAAAATTGTTTCC	CTCAGATTCACCATCCATCTCA	286
GR7D2IN01C1ON6	GR7D2IN01C1ON6a	296	1	2	ga	13	211	236	5	40	N	40	TTTGTTGAAGGACCAACAAGTG	CTCAGTCAACCTCCCTTCCTTA	138
GR7D2IN02H9QJH	GR7D2IN02H9QJHa	518	1	3	caa	7	179	199	20	517	Y	47	TTGCTCCAGAATCATCATCAAC	CTCAGTTCTGAAGCGTGTATCG	219
GR7D2IN01EQXE3	GR7D2IN01EQXE3a	336	1	3	cga	5	102	116	16	327	Y	45	CTTCACACTGGGGATATTGGTT	CTCCAGCAACTTCANCTTTTTG	184
GR7D2IN01ET6IZ	GR7D2IN01ET6IZa	467	1	3	ctg	6	363	380	59	466	Y	56	GTGGTGTCGGGTCACTGATAG	CTCCAGTATGGCATGTGCTG	100
GR7D2IN01CIXS4	GR7D2IN01CIXS4a	387	1	3	tgc	7	301	321	3	365	Y	59	CTACCCACCATCTGGCTATCCT	CTCCATATGGCATGTGCTGG	224
GR7D2IN01CF2NH	GR7D2IN01CF2NHa	480	1	2	tc	5	363	372	123	464	Y	39	GATCATCTCTAACATCGCTCCC	CTCCATGGTGTTATTGGAGTCA	210
GR7D2IN01DSETN	GR7D2IN01DSETNa	355	2	4	caga	3	229	240	185	355	Y	39	AAGAGAAGCAGAAGACAATCGG	CTCCCAGACAGACAGAGGAGAT	225
GR7D2IN02HL445	GR7D2IN02HL445a	202	1	3	atg	4	139	150	83	166	Y	39	TAGACATGCAATGGGATTTGAG	CTCCCCAAATTAAGAGCAGTCA	138
GR7D2IN02GZGX0	GR7D2IN02GZGX0a	502	2	3	gtg	6	95	112	41	502	Y	51	ATGTCTATGGTGGATTTGGAGG	CTCCCCTATAAGCTCCCATACC	180
GR7D2IN01ECKYU	GR7D2IN01ECKYUa	492	1	3	att	4	328	339	197	325	N	36	TTTCAGGCAGAGCATGAAGATA	CTCCCGGAAAGTTATCAATGAG	287
GR7D2IN02JLK8L	GR7D2IN02JLK8La	457	1	3	gac	6	223	240	85	456	Y	42	GCTCAGGTTTCTTCTTTGAGGA	CTCCTCCATTCACGTCTCTCTT	248
GR7D2IN02JMNDF	GR7D2IN02JMNDFa	233	1	3	gat	4	57	68	15	131	Y	39	ATGTTAACCCCCTTGGAACAAC	CTCCTCGACTAGGCCAGAGATA	156
GR7D2IN02H0Z06	GR7D2IN02H0Z06a	254	1	3	aat	9	96	122	23	97	N	33	GCCAGAGTTGGGACTGAGAATA	CTCCTCTTCACACCCTCTCAAT	107
GR7D2IN01BVU5S	GR7D2IN01BVU5Sa	511	1	3	taa	4	190	201	65	511	Y	48	CGTCAAACCGTCTCCTAATTTC	CTCCTCTTCCTCCTCACTCTCA	274
GR7D2IN01DB2M2	GR7D2IN01DB2M2a	364	1	2	ct	10	321	340	77	259	N	46	TCGTCGAGTCTCTTATGAACGA	CTCGACCAACAAGCAAGAGACT	127
GR7D2IN01AHKUF	GR7D2IN01AHKUFa	411	1	3	cag	4	332	343	8	409	Y	42	CGAGCAGCCCTTAAGTAACAGT	CTCGTCTAAAGCTTCAGCTGGT	241
GR7D2IN01A3AZ1	GR7D2IN01A3AZ1b	322	2	4	ttta	3	247	258	251	307	N	28	TTTAGATGATTTAGGGTTGGGG	CTCTCGGTCTATCGAATGGTCT	101
isotig00723	isotig00723b	968	2	2	ct	5	181	190	63	968	Y	44	AGAAAGTCAGCAAGGATTGCAT	CTCTGATTTTTCACACCAACCA	233
GR7D2IN02F1VI3	GR7D2IN02F1VI3a	491	1	3	ctg	5	71	85	22	489	Y	46	GAGGATGATAACCCTATGCCTG	CTCTGGAGAAGCAGAAGTGGTT	150
GR7D2IN01DDITE	GR7D2IN01DDITEa	386	1	3	tta	4	73	84	6	317	Y	39	TGCTGCTGCATTATTCTTATGG	CTCTGTAAACGACGTCTGCATC	177
GR7D2IN01EVFOC	GR7D2IN01EVFOCa	478	1	3	ctt	4	372	383	129	335	N	45	GACAGAATGGAAGGTGTGATGA	CTCTGTGATCAGATCCAATGGC	219
GR7D2IN01CNY5E	GR7D2IN01CNY5Ea	528	1	3	tca	4	74	85	138	350	N	39	TTTACCCTCCTAACTCGTTTGC	CTCTGTGATGTTGAAGGCACTC	116
GR7D2IN02HG93B	GR7D2IN02HG93Ba	449	1	3	gct	5	302	316	59	415	Y	49	AGCTTCAGCTGATTCGACCTAC	CTCTTCCTTCTTCTCCTCAGCA	241
GR7D2IN02GWES1	GR7D2IN02GWES1a	449	1	3	gct	5	303	317	59	340	Y	49	AGCTTCAGCTGATTCGACCTAC	CTCTTCCTTCTTCTCCTCAGCA	242
GR7D2IN01AME6W	GR7D2IN01AME6Wa	360	2	3	cag	4	225	236	1	180	N	49	GGAACTCAAAGACACTGAGGCT	CTCTTCGGACAAAGTGATACCC	202
GR7D2IN01AME6W	GR7D2IN01AME6Wb	360	2	3	agc	4	282	293	1	180	N	49	GGAACTCAAAGACACTGAGGCT	CTCTTCGGACAAAGTGATACCC	202
GR7D2IN01CAL95	GR7D2IN01CAL95a	352	1	3	ggt	8	284	307	52	210	N	51	AACATATTCTCGGGTCAGTTGG	CTCTTCTTAGACTCAGCANCGG	216
GR7D2IN02HSINV	GR7D2IN02HSINVa	224	1	5	gagga	4	175	194	21	134	N	33	AGGCTTTTCATGCTCTTATTGC	CTCTTCTTCCTCTTTGGTAATTAGG	210
GR7D2IN01EFFI2	GR7D2IN01EFFI2a	523	1	2	ag	5	145	154	324	431	N	39	ATTCAGTTCCAATGCCACTACA	CTCTTGTGCTTTCTTCTCAGCA	235
GR7D2IN02H5Y2W	GR7D2IN02H5Y2Wa	427	1	3	aga	4	155	166	209	394	N	44	TGTGGGAAGAAGTTTCAAGGTT	CTCTTTTGCAAATCCTCTTGCT	167
GR7D2IN02JDS42	GR7D2IN02JDS42a	388	1	3	tga	4	244	255	89	337	Y	48	GAGGTGGTGGAGATATTGGAAA	CTGAAAAGTCCACCCTCATCTC	131
GR7D2IN02G3CV8	GR7D2IN02G3CV8a	447	1	2	at	5	139	148	200	445	N	45	TTAAGCTTCAGCACATTCTTGG	CTGAAATTCACTGCACACCATT	233
isotig00110	isotig00110a	1245	1	2	ag	6	1026	1037	283	1020	N	41	CCAGCCCTCAAATATTTTCATC	CTGAACCAATTTTCCAGCTTTG	205
GR7D2IN01DLF29	GR7D2IN01DLF29a	482	1	2	tc	5	181	190	2	472	Y	42	AGACTCTTCATTTGCCGATTGT	CTGAAGAGAACCAGAAAACGCT	287
GR7D2IN01B8EQ7	GR7D2IN01B8EQ7a	438	1	3	gct	4	399	410	3	350	N	43	ATTAGCAGAAGCCTCCAAATCA	CTGACAAGTGGGAGAAGGTTTT	207
GR7D2IN02GIKXK	GR7D2IN02GIKXKa	491	1	4	attt	3	85	96	205	357	N	33	GGTTAAACTCATGAGGAGCCTG	CTGACCACACATGAATGTGAAA	192
GR7D2IN01A2VUS	GR7D2IN01A2VUSa	446	1	4	ccat	3	358	369	136	402	Y	44	ATCCTCCTCAGCAATGTGTTTT	CTGACGCCGAGACGTATTGT	295
GR7D2IN01CTSLJ	GR7D2IN01CTSLJa	391	1	2	ct	5	198	207	1	312	Y	41	TGATCTTCCTAACCACATCACG	CTGATGACTAAAGCACAGGCAG	280
isotig00108	isotig00108a	666	2	4	atac	3	182	193	351	524	N	39	ACACTTTATCGGCATCCAAAAC	CTGATGCTAATGCTCATTCTCG	243
isotig00108	isotig00108b	666	2	4	caaa	3	308	319	351	524	N	39	ACACTTTATCGGCATCCAAAAC	CTGATGCTAATGCTCATTCTCG	243
GR7D2IN02HZY5Y	GR7D2IN02HZY5Ya	442	1	3	cag	4	328	339	256	441	Y	41	ATCTCGGGCTAATAAGGGAAAG	CTGATTCTGCAAATTCTGTTGC	195
GR7D2IN01EL041	GR7D2IN01EL041a	468	1	4	cctt	3	237	248	253	468	N	43	GTCAAAAGATGCCAATGTACGA	CTGCAAACAGTTTCATCCTCAA	150
GR7D2IN01A2NBA	GR7D2IN01A2NBAa	388	1	5	gactg	5	103	127	3	95	N	29	TTTGGATTAGCCCTCTCAATCT	CTGCAGACGATCCATAATTGAA	287
GR7D2IN01ESTF0	GR7D2IN01ESTF0a	467	1	2	ta	5	209	218	118	186	N	35	ATCAAGGTGACCATAGGCAAGT	CTGCCACTGAGTTACAATCCAA	250
GR7D2IN02HG432	GR7D2IN02HG432a	481	1	3	tga	4	439	450	104	337	N	41	TTAAGGGCAAAGATCCAGAGTC	CTGCCTCATCACATCACACAG	128
GR7D2IN02IYV2Q	GR7D2IN02IYV2Qa	444	1	2	ag	5	67	76	1	228	Y	41	CAGCAGAATTCATGAACCAGTC	CTGCCTGCCTTCATTTTATTTC	243
GR7D2IN01EEDMS	GR7D2IN01EEDMSa	411	1	3	ttc	6	85	102	1	366	Y	42	ATAATTTCCACAGGTTCGTGCT	CTGCTGCACAGAAATTTAATGG	224
GR7D2IN01AWVSZ	GR7D2IN01AWVSZa	401	1	3	ttc	6	85	102	1	357	Y	42	ATAATTTCCACAGGTTCGTGCT	CTGCTGCACAGAAATTTAATGG	224
GR7D2IN01DJ7MW	GR7D2IN01DJ7MWc	471	3	5	gagga	3	132	146	169	471	N	42	TTATTTCCATTCCCCTGTATGC	CTGGAAAGGGAAAATGCAGTAG	157
GR7D2IN02INSVT	GR7D2IN02INSVTa	349	2	3	tgc	6	104	121	44	160	Y	40	CAGAAATGTTGGTCTTGTTGGA	CTGGAACAGAAAAGCACAACAG	220
GR7D2IN02INSVT	GR7D2IN02INSVTb	349	2	3	ttc	5	137	151	44	160	Y	40	CAGAAATGTTGGTCTTGTTGGA	CTGGAACAGAAAAGCACAACAG	220
GR7D2IN02H09HE	GR7D2IN02H09HEa	379	1	4	atgt	3	217	228	217	378	Y	38	CGGTTGTGAGAATCACATTGTT	CTGGAAGCAACTGAAGGACTCT	173
GR7D2IN02IFAT8	GR7D2IN02IFAT8b	369	2	3	aag	4	310	321	3	125	N	35	AGCTCCATTGAAAGAGGATGAG	CTGGAGCCTCTGAATTTCCTTA	244
GR7D2IN02HZP3H	GR7D2IN02HZP3Ha	428	1	3	tgc	4	279	290	16	426	Y	52	TCATCTTCACCTCTCTCACGAA	CTGGATGCTTGAACTTGAACTG	188
GR7D2IN01EEB3A	GR7D2IN01EEB3Aa	490	1	3	aag	4	35	46	30	161	Y	37	GCCAATCGGATGTTTGTTAC	CTGGCGCATATCGATTTATTCT	215
GR7D2IN02J2JF7	GR7D2IN02J2JF7a	485	1	4	aaag	3	23	34	98	427	N	37	GGGCCACTCACAGACTTACATA	CTGTCATACAGGATAGAGCCCC	110
GR7D2IN01DQRBY	GR7D2IN01DQRBYa	438	1	4	atgg	3	63	74	63	374	Y	43	TACTGTTTGGATTCAGGCCTTC	CTGTGAGCCATCTGAATCTCTG	294
GR7D2IN01C7Y62	GR7D2IN01C7Y62a	509	2	3	caa	4	386	397	60	470	Y	43	ACCCAAGAAAGAGAAGGAAACC	CTGTTGCCGTAATTGTTGTTGT	140
GR7D2IN01ATTHU	GR7D2IN01ATTHUb	425	2	3	cag	4	389	400	15	248	N	45	GTTTTCTCTTCGAGTGGTGGTC	CTGTTGCTGTTGCTGCTGTT	259
GR7D2IN02H51B5	GR7D2IN02H51B5a	482	1	3	aag	4	212	223	47	436	Y	46	CAGTGGAAAAAGAAGAATTCGG	CTTAACCACCTCCTCGTCATTC	130
GR7D2IN02J31S5	GR7D2IN02J31S5a	476	1	3	aag	4	212	223	47	457	Y	46	CAGTGGAAAAAGAAGAATTCGG	CTTAACCACCTCCTCGTCATTC	132
GR7D2IN02H3E3H	GR7D2IN02H3E3Ha	351	1	4	aata	3	261	272	9	101	N	26	GATTTGAAATGTGGGTCCTGAT	CTTAATCCCAAATCCCAAAGGA	206
GR7D2IN02IE6T7	GR7D2IN02IE6T7a	498	1	3	tgt	4	141	152	2	307	Y	41	GACCTTGATGAGTCAAACTCCC	CTTACAACCTCCCAAAGTCCTG	185
isotig00075	isotig00075a	4981	1	3	tta	4	93	104	265	1290	N	50	CGACTAAAGTCAAGTGGGAGGT	CTTAGATGAGAACACGCAGACG	133
isotig00076	isotig00076a	4646	1	3	tta	4	93	104	265	1290	N	48	CGACTAAAGTCAAGTGGGAGGT	CTTAGATGAGAACACGCAGACG	133
isotig00077	isotig00077a	3433	1	3	tta	4	93	104	265	1290	N	50	CGACTAAAGTCAAGTGGGAGGT	CTTAGATGAGAACACGCAGACG	133
isotig00078	isotig00078a	3098	1	3	tta	4	93	104	1882	3063	N	47	CGACTAAAGTCAAGTGGGAGGT	CTTAGATGAGAACACGCAGACG	133
GR7D2IN02I4DKB	GR7D2IN02I4DKBa	406	1	3	ctt	4	61	72	61	273	Y	40	GCAGGAGATCGGAAACTTTAGA	CTTATCCTCCTGAGGGTTCCTT	276
GR7D2IN02IM6XU	GR7D2IN02IM6XUa	507	1	4	catt	3	115	126	1	117	N	36	TATCGGTGACTGTGTACCCTTG	CTTATGCCGTAAATTTTCCCAG	278
GR7D2IN01DEHJQ	GR7D2IN01DEHJQa	499	1	3	ctt	4	461	472	314	499	Y	35	GGGTCATTCTGATTTTAGGGTG	CTTATTGATGAGTATGCAGAAGACC	228
GR7D2IN02IMW8G	GR7D2IN02IMW8Ga	473	1	2	tc	5	129	138	246	446	N	47	TCTTCTCTGCTTTTCCTTCCAC	CTTCAAGAATCTTCCTGTGCCT	201
GR7D2IN01BY0KL	GR7D2IN01BY0KLa	509	1	4	aaag	3	95	106	229	432	N	39	CAAATTACCAGTGAAGCAGAGC	CTTCAATGAACACCAAGTGGAA	261
GR7D2IN02HNJIH	GR7D2IN02HNJIHa	269	1	2	ga	5	118	127	101	268	Y	48	ACAAGGCAGATCTACGTCACCT	CTTCAGTGAACGCATTTTCAAC	133
GR7D2IN02HMOOK	GR7D2IN02HMOOKa	478	1	4	catg	3	200	211	209	394	N	38	TTCTGCTGCTCAACTGGTAAAA	CTTCATCCTGCTGAACAGTGAC	227
GR7D2IN02JREPE	GR7D2IN02JREPEa	365	1	4	catg	3	261	272	270	365	N	36	TTCTGCTGCTCAACTGGTAAAA	CTTCATCCTGCTGAACAGTGAC	227
GR7D2IN01D9FWW	GR7D2IN01D9FWWa	275	1	2	ga	5	170	179	42	275	Y	43	CGTCAAGCTCAAGAAAGTGTTG	CTTCCAGACTCTTCATTTTGCC	228
GR7D2IN01B7YKO	GR7D2IN01B7YKOa	526	1	3	aga	4	227	238	252	524	N	38	CGATTGGCTCTAACAGTCGTAA	CTTCCCTGGTTTCCCTCTAACT	249
isotig01159	isotig01159a	645	1	3	cca	4	41	52	91	489	N	42	CGTCCAAGAAGCTCTCGATAAT	CTTCGGGTACATCTTTGGCTAC	251
GR7D2IN02I3MTZ	GR7D2IN02I3MTZb	430	2	3	ggc	4	369	380	2	400	Y	47	CTTTGTTGCGTTGCTCTTTCTA	CTTCGTTCTTCTCCCATGTCAC	264
GR7D2IN01D5ZN4	GR7D2IN01D5ZN4a	500	1	3	agc	4	110	121	2	418	Y	41	AGCAACTGATGCTTCTGGATCT	CTTCTAAAACCCTCAGGCAAGA	164
GR7D2IN02GIVBP	GR7D2IN02GIVBPa	551	1	3	tga	4	468	479	159	290	N	45	CAAAGTGAGGCAGTTGAAGTTG	CTTCTAGACTTGCTTTCCACCG	268
GR7D2IN02ISC9Y	GR7D2IN02ISC9Yb	216	3	3	tgg	4	36	47	35	172	Y	49	GGGAGGAGGAGGAGACTTGTAG	CTTCTCATCATCATCATCACTGG	196
GR7D2IN01CFU4G	GR7D2IN01CFU4Ga	480	1	4	atgg	3	132	143	190	480	N	43	TTGTTCCATAAGGGCCAGTTAC	CTTCTCTCTTTAGCTGCACCGT	285
GR7D2IN01DCEHP	GR7D2IN01DCEHPa	377	1	3	gct	4	147	158	177	377	N	45	CATGAACTTGTTTCTCCAGCAG	CTTCTGCTGGTATGGAATCCTC	269
GR7D2IN01EM9GY	GR7D2IN01EM9GYa	422	2	5	gctcg	3	145	159	359	421	N	28	ACCAATCCCAATTTCACAAAGC	CTTCTTCGGCCACAACTTTATC	276
GR7D2IN01EM9GY	GR7D2IN01EM9GYb	422	2	4	atta	7	222	249	359	421	N	28	AAATAATCAGTAGCACAGCTCGG	CTTCTTCGGCCACAACTTTATC	175
GR7D2IN02H69BE	GR7D2IN02H69BEa	279	2	3	aag	5	181	195	2	121	N	43	GAGTTTCTTTCTCCGGTCTGTG	CTTCTTCTTCTTCTCGGGATTG	233
GR7D2IN01EKOKP	GR7D2IN01EKOKPa	454	2	5	gagaa	3	106	120	260	409	N	43	TTCGACAAACATCAAACAGGAC	CTTCTTGGCCAACTAGGTCATC	205
GR7D2IN01EKOKP	GR7D2IN01EKOKPb	454	2	5	agaag	3	137	151	260	409	N	43	TTCGACAAACATCAAACAGGAC	CTTCTTGGCCAACTAGGTCATC	205
GR7D2IN02JO98A	GR7D2IN02JO98Aa	482	1	2	at	6	140	151	294	470	N	38	TTCACAGCCGTACATCAAAGTT	CTTGAAGCTGGAAGACGAGTTT	161
GR7D2IN01DF6XW	GR7D2IN01DF6XWa	484	1	3	tct	4	407	418	1	402	N	38	AACATCCTTCCAGTCTGAGAGC	CTTGAAGTCAGATACAGAAGCGAA	261
GR7D2IN02FNSQN	GR7D2IN02FNSQNa	387	1	4	tatc	3	114	125	185	325	N	35	TCAGCATTTGTGACGTAGAAGG	CTTGAGAAATCTCAGGTGGCTT	221
GR7D2IN02HK9EZ	GR7D2IN02HK9EZa	497	1	3	tcc	4	147	158	52	495	Y	48	CCTAAACCTATGCGTCCCAATA	CTTGAGATGGCCAGAAGAAACT	279
GR7D2IN01BDBWY	GR7D2IN01BDBWYa	384	1	2	at	11	196	217	97	225	Y	37	CTTTTTCAAGCAGCTTCATCCT	CTTGAGCCAGGTTCTTGCTATT	150
GR7D2IN02IGLMG	GR7D2IN02IGLMGa	495	2	3	taa	4	36	47	70	270	N	36	CAACCAGAATGAGCAAAAAGC	CTTGCTATTAATTTTCGGTGGG	250
GR7D2IN02IGLMG	GR7D2IN02IGLMGb	495	2	3	tta	6	48	65	70	270	N	36	CAACCAGAATGAGCAAAAAGC	CTTGCTATTAATTTTCGGTGGG	250
GR7D2IN01C3SX4	GR7D2IN01C3SX4c	466	4	4	aaat	3	327	338	273	395	Y	23	TTTCAATAATGTCTCCCCGACT	CTTGCTTCTTTTCCACCATTG	272
GR7D2IN02HYSQ7	GR7D2IN02HYSQ7a	418	1	3	taa	4	264	275	16	393	Y	39	AGAGAAGTGGAAGCTGTTCTGG	CTTGCTTGAGCTGTTAACTCCA	242
GR7D2IN01EP7NH	GR7D2IN01EP7NHa	373	1	2	tc	5	88	97	155	349	N	45	GCAACGAAGAATGATTGTGACT	CTTGNGTCTTCCTGATGGAACT	166
GR7D2IN02ILCXG	GR7D2IN02ILCXGa	390	1	3	cag	4	293	304	56	388	Y	46	TTATCATCTCAGCAAGGCAAGA	CTTGTTGCATGTAAGCAGCATT	208
GR7D2IN01EPUG6	GR7D2IN01EPUG6a	208	1	2	at	10	74	93	31	150	Y	41	GTGGTGTTGGATTCACCTGTAA	CTTTCACGCTCATCTTCTCCTT	103
GR7D2IN02FY841	GR7D2IN02FY841a	382	1	3	gaa	4	346	357	20	250	N	55	GTAGGTTGGAGAGGTAAAGGGC	CTTTCCCCAAACTACCGTCAC	121
isotig00208	isotig00208a	1183	1	4	tgat	3	143	154	163	933	N	42	ACACATGGGAAGTAGGGAGAAA	CTTTCCCTGAACAATGCACATA	290
isotig00209	isotig00209a	1120	2	4	tgat	3	143	154	163	933	N	45	ACACATGGGAAGTAGGGAGAAA	CTTTCCCTGAACAATGCACATA	290
GR7D2IN01E2HPV	GR7D2IN01E2HPVa	336	1	3	aca	4	192	203	6	122	N	40	GCAACTCAAACAGCAGATCAGT	CTTTGCCTGCTCGGTAGTATTT	207
GR7D2IN02HVUNY	GR7D2IN02HVUNYa	500	1	2	ag	5	226	235	166	432	Y	42	TAATTCAGGCCTCACTCTTGGT	CTTTTGGACAAACGAAGAAAGC	263
GR7D2IN02GW1R4	GR7D2IN02GW1R4a	284	1	2	tc	5	101	110	98	283	Y	43	CTAATCGAGGAGCCAAGGAAAT	GAAAAACCCATCTCGTCTTTTG	256
isotig00302	isotig00302a	720	1	3	cca	4	265	276	69	527	Y	46	AAAGCTACTAGTTCTGGTGCCG	GAAAAAGCTTGGTTACAATCGG	223
isotig00700	isotig00700c	1023	3	3	gga	5	435	449	323	967	Y	41	AAATTCCTTTCTTCTCCTTGGC	GAAAAGATTGACGACTTACCCG	196
isotig01238	isotig01238a	607	1	3	tgg	5	378	392	252	488	Y	44	CAGCCATCTTGAAGTAACCTCC	GAAAAGGGCTATGGCAACTATG	232
isotig00900	isotig00900a	799	1	2	tc	5	370	379	2	775	Y	41	AAGCATTAAGCTCCTCACGTTC	GAAAATACTGCTGCTCACGATG	265
GR7D2IN02I1HQ6	GR7D2IN02I1HQ6a	485	2	4	aata	3	329	340	44	220	N	32	AACATACATGCAGTGCAACACA	GAAAATGGCAACTACAAAGCCT	267
GR7D2IN02GUY6G	GR7D2IN02GUY6Ga	464	1	3	tca	5	233	247	114	464	Y	48	TCAGACCTGGACTGTGTCAAAC	GAAAATGGCACCAGTGATGTTA	292
GR7D2IN01BB734	GR7D2IN01BB734a	482	1	3	gga	4	96	107	1	348	Y	39	AAATGTACGAAGACCATGGGAC	GAAACGAAAGCCTTATTGATGG	153
GR7D2IN01AX2YU	GR7D2IN01AX2YUa	224	1	3	agc	5	81	95	35	178	Y	47	AGACGCTTCAGAGTCAAATGCT	GAAACTGCCAGCAACATCAATA	180
GR7D2IN02IKH97	GR7D2IN02IKH97a	529	1	3	aag	4	230	241	3	158	N	46	GTTGTAATTTCCATTGGGAGGA	GAAAGAACTCGTCTTCGTCCAC	296
GR7D2IN01A4YTE	GR7D2IN01A4YTEa	372	1	4	agaa	3	235	246	178	366	Y	41	GCCATTGATAGTGGTAAGGCTC	GAAAGGCCTGTAATTATTCCCC	182
GR7D2IN02HHAZU	GR7D2IN02HHAZUa	514	1	3	tta	6	136	153	117	422	Y	41	CAGACGTTCATCCCACTCATAA	GAAAGGTTTGGAATCTGGACTG	253
GR7D2IN02GAFKR	GR7D2IN02GAFKRa	331	1	3	ctc	4	212	223	25	294	Y	36	TAAGAATGTGACAAAGGATGCG	GAAATACCAATGCACTCTTCCA	108
isotig00893	isotig00893a	808	1	2	ca	5	64	73	147	449	N	46	TACAATCCACACCGTACGACAT	GAACAAGAAGGGTTACACGGTC	241
GR7D2IN02GE1I5	GR7D2IN02GE1I5b	461	3	3	tta	6	137	154	70	438	Y	37	CTCTCTTCTTCAAGCTGCAACC	GAACAGCAGATGAAGCAAGATG	150
GR7D2IN01ATWTB	GR7D2IN01ATWTBa	531	1	2	ag	5	339	348	420	524	N	31	TCAATCGAAATTGCAGTACGAC	GAACATAAATTGTTTCGCAGCC	115
isotig00135	isotig00135a	1370	1	3	ccg	5	377	391	133	810	Y	52	CACTCGAATCCATAGTCAACCA	GAACCAAAGCGTCCATAGTCAT	177
GR7D2IN02FHBDG	GR7D2IN02FHBDGa	350	1	5	gaaaa	3	62	76	151	294	N	37	CCAGATAGTCAACCCCAAAAAG	GAACCAAGTGTCTTTTGCTTCA	283
GR7D2IN01B21JW	GR7D2IN01B21JWb	517	2	3	atc	4	484	495	130	516	Y	43	CTGGAGGATATGGAAGAAATGC	GAACCAGAACCANCCTGCTC	180
GR7D2IN02JAWCT	GR7D2IN02JAWCTa	453	1	3	gaa	5	126	140	2	244	Y	38	CTACATTTCCTTTCTTGGGGAG	GAACCATGCAGCAACTACTGAG	212
GR7D2IN02HUM96	GR7D2IN02HUM96c	356	3	3	gca	4	290	301	93	356	Y	49	GGACAACAACCAAGTACTGCAA	GAACCATTAACTGTTGCTGCTG	167
GR7D2IN02FSLFU	GR7D2IN02FSLFUa	523	1	3	aag	4	193	204	222	521	N	40	CAATTGACTGGAACAACTGGAA	GAACCGAGCAGAAGATGAGAAT	203
GR7D2IN02GS5IZ	GR7D2IN02GS5IZa	514	1	3	aag	4	193	204	222	425	N	40	CAATTGACTGGAACAACTGGAA	GAACCGAGCAGAAGATGAGAAT	203
GR7D2IN02HLSBZ	GR7D2IN02HLSBZa	524	1	3	aag	4	193	204	222	524	N	40	CAATTGACTGGAACAACTGGAA	GAACCGAGCAGAAGATGAGAAT	203
GR7D2IN02G8ZUY	GR7D2IN02G8ZUYa	478	1	3	aag	4	193	204	222	476	N	40	CAATTGACTGGAACAACTGGAA	GAACCGAGCAGAAGATGAGAAT	203
isotig00803	isotig00803a	861	2	3	aag	4	59	70	21	236	Y	51	AATGGAGACGAGGAAGAGGAAT	GAACCGAGGTTATGAAATCTGG	217
isotig00803	isotig00803b	861	2	3	aag	8	92	115	21	236	Y	51	TTGGAGCAAGAAGAAGAAGAGG	GAACCGAGGTTATGAAATCTGG	196
isotig00967	isotig00967a	746	1	3	cag	4	285	296	408	746	N	45	CCGTTTCTTGTTTCCTTTTGAG	GAACTCCAGTGTAGGACCCAAG	292
GR7D2IN01A568I	GR7D2IN01A568Ia	511	1	3	aag	4	244	255	103	510	Y	41	AATGATGAGCATTGTGGTCTTG	GAACTGAGCCTTGAGCTTTGAT	247
GR7D2IN01C410Q	GR7D2IN01C410Qa	498	1	2	ta	5	385	394	113	292	N	35	GCTAGCACTCCCTGAAAACTGT	GAACTGCAAGCATCACAAACAT	122
GR7D2IN02FN66W	GR7D2IN02FN66Wc	457	3	3	aga	6	411	428	70	303	N	42	CTTTCTCTTCATTTTTCTGGGC	GAACTTCAATACCTCTTCCTCTTTC	222
isotig00617	isotig00617b	1204	2	4	ttcc	3	400	411	132	902	Y	43	CAAGTCCAAACAATGTCCTTGA	GAAGAAAGATGGAGGGTTGATG	201
GR7D2IN01DC3HJ	GR7D2IN01DC3HJa	493	1	3	ttc	4	452	463	223	477	Y	43	TTCACAATCCATAGCTACCACG	GAAGAAGAAAGATGGGGAGTGA	270
GR7D2IN01CXSX6	GR7D2IN01CXSX6a	403	2	3	tca	4	227	238	85	210	N	42	CCCCGCTACTGATAGATTCAAC	GAAGAAGATGACGATGATGCTG	251
GR7D2IN01CXSX6	GR7D2IN01CXSX6b	403	2	3	atc	4	253	264	85	210	N	42	CCCCGCTACTGATAGATTCAAC	GAAGAAGATGACGATGATGCTG	251
GR7D2IN02GJP3E	GR7D2IN02GJP3Ea	526	1	3	agt	4	178	189	334	525	N	42	TAACTTGGGCTTATTCAACCGT	GAAGAAGCATCAGTGTGTGGAG	286
GR7D2IN01BOACV	GR7D2IN01BOACVa	519	1	2	ga	5	477	486	56	160	N	50	TCAACTGAATGACCAAAGCATC	GAAGAAGGGAGGTGAGTTGAGT	197
GR7D2IN01CGC3H	GR7D2IN01CGC3Ha	428	1	2	ta	5	260	269	6	125	N	37	GAGAGCACGTCAAAAGGCTAAT	GAAGAATCCTGCTGATGCTCTT	144
GR7D2IN01C7KN7	GR7D2IN01C7KN7a	533	1	5	agttt	4	26	45	128	484	N	44	GGAGAACTCGAGCGATTCAG	GAAGATATGAAAAGCGGACCAC	211
GR7D2IN02H7EHR	GR7D2IN02H7EHRd	554	4	5	agttt	4	303	322	387	554	N	37	GAGCTCGTATGTGTTTGCTGAG	GAAGATATGAAAAGCGGACCAC	241
GR7D2IN02HGUXE	GR7D2IN02HGUXEa	441	1	5	aaaca	3	71	85	163	405	N	44	CCTCAATGTCACAAATCCTCAA	GAAGCTCTGAAAGCGAAGGTAG	265
GR7D2IN02F1K1N	GR7D2IN02F1K1Na	329	1	3	agc	4	271	282	1	288	Y	45	GAAGTGATAGAGGACGATTCCG	GAAGCTTGAACAGCTTGAAGAA	231
GR7D2IN02I4OQU	GR7D2IN02I4OQUa	388	1	2	ct	5	25	34	2	145	Y	44	CTTCTTTCAAAACCTCAGACGC	GAAGGACGAATATGGTGATGGT	197
GR7D2IN02JC8N3	GR7D2IN02JC8N3a	445	1	3	gct	4	344	355	69	416	Y	54	AGAAGGAAGTACGGGAAAGAGC	GAAGGATTCAAGATCGTTGTCA	197
GR7D2IN02HVJ01	GR7D2IN02HVJ01a	308	1	3	gaa	4	202	213	16	282	Y	50	GAAGCATCAAAGAGTCTGGCTT	GAAGTTAGTCACAGCATCACGC	109
GR7D2IN02IZ0T4	GR7D2IN02IZ0T4a	464	1	4	attt	3	182	193	3	404	Y	41	TATCCAGCAATTCTGGGAAAGT	GAATATTCACGAGGCTCCAAAC	107
GR7D2IN02HXBVK	GR7D2IN02HXBVKa	217	1	3	aat	4	127	138	26	118	N	29	CCAACTTTTCAGAATCCGAACT	GAATCAACCGGTCAAGTAGAGG	205
GR7D2IN02HMMTD	GR7D2IN02HMMTDb	440	4	3	cca	4	209	220	1	144	N	48	ATTTCAGGTGGAGGATCATACG	GAATCCACCGCGATATTATTGT	211
GR7D2IN02HMMTD	GR7D2IN02HMMTDc	440	4	3	ggt	4	262	273	1	144	N	48	ATTTCAGGTGGAGGATCATACG	GAATCCACCGCGATATTATTGT	211
GR7D2IN02HMMTD	GR7D2IN02HMMTDd	440	4	3	cca	4	287	298	1	144	N	48	ATTTCAGGTGGAGGATCATACG	GAATCCACCGCGATATTATTGT	211
GR7D2IN01CID2C	GR7D2IN01CID2Ca	287	1	3	gct	6	88	105	119	226	N	43	CCATTGCAGAATACTAACGACG	GAATCGGTATCTTCAGCCATTC	161
GR7D2IN02H5JLR	GR7D2IN02H5JLRa	351	1	2	ag	5	48	57	122	268	N	47	CAATGCAGCAGACAGAAGTGAG	GAATCTTCAACCAGGTCAGGTC	206
GR7D2IN01EUI3H	GR7D2IN01EUI3Ha	461	1	3	tct	4	348	359	2	454	Y	38	ACTCTGATGGCTATTCTCAGCC	GAATCTTCAAGGCTTCAACTGG	235
isotig00079	isotig00079a	4962	2	3	cta	4	700	711	1922	2536	N	49	GGTGGGTCTTTACCAACTTCAA	GAATGAAGAATGAAGAGTGCCC	181
isotig00080	isotig00080a	3904	2	3	cta	4	700	711	1922	2536	N	48	GGTGGGTCTTTACCAACTTCAA	GAATGAAGAATGAAGAGTGCCC	181
GR7D2IN01D0ONR	GR7D2IN01D0ONRa	496	1	3	cga	5	69	83	14	145	Y	39	TGATGATGAAGTTGACGACCAT	GAATGATTTCCCAACTCAAAGC	132
GR7D2IN01B94MM	GR7D2IN01B94MMa	529	1	4	atac	3	327	338	252	506	Y	36	TGCTCAAAAGGAAAGAGAGAGG	GAATGCAACAGAAATGTCAGGA	253
GR7D2IN01BCTE0	GR7D2IN01BCTE0a	525	1	4	atac	3	328	339	290	520	Y	36	TGCTCAAAAGGAAAGAGAGAGG	GAATGCAACAGAAATGTCAGGA	251
GR7D2IN02GTXJD	GR7D2IN02GTXJDa	484	2	3	gaa	8	85	108	7	483	Y	47	CGACGATGAGAGAGATGAAGAA	GAATTCCTTAACCTGATTCCCC	250
GR7D2IN02GTXJD	GR7D2IN02GTXJDb	484	2	3	gag	8	109	132	7	483	Y	47	CGAAGAGGAAGACGAAGAAGAA	GAATTCCTTAACCTGATTCCCC	220
GR7D2IN02FQN3N	GR7D2IN02FQN3Na	268	1	3	gga	4	202	213	44	268	Y	43	CCAAAGCTAGGATTACCTGCTG	GAATTGAATGAATCGGAGCATC	196
GR7D2IN01CT3EJ	GR7D2IN01CT3EJa	407	1	4	tcca	3	23	34	68	316	N	47	AAGAATGGACTGGATGTGGTGT	GAATTGCAAATTCAGGGAAGAG	289
GR7D2IN01C3TDO	GR7D2IN01C3TDOa	375	1	2	ta	5	241	250	3	95	N	30	GCATGACATGACTTGAGGAAAA	GACAACCAAGTTGAGCTTGAAA	294
GR7D2IN01BP9IN	GR7D2IN01BP9INa	489	1	3	aga	4	390	401	3	353	N	41	GGAGCACTCCCAGAGAAGTAGA	GACAGTGGATTGTGGATCTGAA	122
isotig00276	isotig00276a	780	1	2	ga	11	149	170	199	633	N	43	ATCATTATCCCTTGCAACCAAC	GACCAATCTGACGGAAGTTTTC	223
isotig00277	isotig00277a	713	2	2	ga	11	149	170	199	633	N	41	ATCATTATCCCTTGCAACCAAC	GACCAATCTGACGGAAGTTTTC	223
GR7D2IN02GYJE6	GR7D2IN02GYJE6a	472	1	3	tca	6	312	329	154	468	Y	40	ATGCTTGTTGAACGTCATCATC	GACCCAGGTAATGAAGAAGGTG	184
GR7D2IN02HZI06	GR7D2IN02HZI06a	399	1	3	cgc	4	304	315	107	397	Y	47	CGAATTCTGCTTCTTCATCCAT	GACCCGAAGGACATACAGAAAG	160
isotig01022	isotig01022a	706	1	3	ttc	4	300	311	143	673	Y	47	GCCTCTTCGTACTGATGACCTC	GACCTACAAGATCGGCGATTAC	296
GR7D2IN02FFJFT	GR7D2IN02FFJFTa	485	1	4	aatt	3	66	77	96	434	N	50	CCATGGCAGCTACTCTTCTTCT	GACGAATTTCACCAGTTTTTCC	133
GR7D2IN02IO13Y	GR7D2IN02IO13Ya	519	1	3	tct	4	360	371	1	504	Y	44	AAGTGTCATTAGCAACTGGGGT	GACGACACTCAAAAATCACCAA	194
GR7D2IN02GF8RX	GR7D2IN02GF8RXa	506	1	3	tcg	4	184	195	12	497	Y	54	ACATTCAATCTTGGAACCCAGT	GACGAGTATAGGGACAATCGGA	223
GR7D2IN01DSFQH	GR7D2IN01DSFQHa	504	1	5	acacc	4	89	108	215	409	N	41	TTTTCACTCCCACCTTTCTGAT	GACGGGAAACACAATGTCACTA	209
GR7D2IN02H4ELA	GR7D2IN02H4ELAa	450	1	2	ag	5	123	132	341	448	N	40	CATTATGTAAATGCTGTGGGGA	GACGGTTTGAAATTCCTCTGAC	217
GR7D2IN02FI28G	GR7D2IN02FI28Ga	425	1	2	ag	5	123	132	341	424	N	40	CATTATGTAAATGCTGTGGGGA	GACGGTTTGAAATTCCTCTGAC	217
GR7D2IN01DYE3J	GR7D2IN01DYE3Jb	537	2	3	gaa	4	451	462	301	537	Y	41	ATCGTCAAAACATGGGAGAGAT	GACGTAGATCGTAAAGCAGCCT	178
isotig00298	isotig00298a	696	1	3	gag	5	540	554	2	460	N	48	AATTGAGGAAAGCTGAGAGCAC	GACGTCGAGATGAAAGAGAACC	203
GR7D2IN01DLG3R	GR7D2IN01DLG3Ra	383	1	3	ttc	12	180	215	19	123	N	44	AAAGTGATTTCCGACTCTTCCA	GACTGGGATCTGATGAGGTTTC	289
GR7D2IN01C7B0W	GR7D2IN01C7B0Wa	443	1	3	tgc	5	212	226	229	441	N	62	CGAATTGAGGTTAACCGTGG	GACTTGGTGAGGCTCGAGAAC	298
GR7D2IN02HSDLD	GR7D2IN02HSDLDa	201	1	4	ctag	3	134	145	0	0	N	36	ACAAGCAAGGATGCGTGTATAA	GACTTGTGACATCGGGTTATGA	156
isotig00625	isotig00625a	1175	1	3	aca	4	824	835	1	1128	Y	41	CCACTTGCATATATTGCTTGGA	GACTTTGGAGGTGAAGTGGAAC	263
GR7D2IN01CH3LR	GR7D2IN01CH3LRa	504	1	2	tg	5	119	128	43	423	Y	42	GAACTGCTGAATTTGTGAGCTG	GACTTTTGTCAAGGCTTCCACT	264
isotig00476	isotig00476a	2312	1	3	tca	4	823	834	3	2081	Y	42	TTTCTGTTAGCTGCATCCTCAA	GAGAAATGCTTCAACAGCACAG	238
GR7D2IN02FP3R8	GR7D2IN02FP3R8a	499	1	3	cca	4	181	192	163	309	Y	45	GGGATACCACTTCTCAAACTGC	GAGAACATCTATCTTGGGCCAC	273
GR7D2IN02HWJT9	GR7D2IN02HWJT9a	343	2	4	atta	3	237	248	3	125	N	35	AGCTCCATTGAAAGAGGATGAG	GAGAGAAGCAGTCACAGCTGAA	172
GR7D2IN02IFAT8	GR7D2IN02IFAT8a	369	2	4	atta	3	238	249	3	125	N	35	AGCTCCATTGAAAGAGGATGAG	GAGAGAAGCAGTCACAGCTGAA	173
GR7D2IN02GB19U	GR7D2IN02GB19Ua	456	2	3	gat	4	278	289	378	455	N	43	TTACTGATTACCAAGATGGGGG	GAGAGATTTTCCTCTGAAGCCA	298
GR7D2IN02GKLVJ	GR7D2IN02GKLVJa	451	1	3	gca	8	290	313	54	449	Y	51	TAGCTTCCAAGATGAGACAGCA	GAGAGCTTGAACCTGAACCATC	244
GR7D2IN02GPTUJ	GR7D2IN02GPTUJa	452	1	3	gca	8	290	313	54	452	Y	50	TAGCTTCCAAGATGAGACAGCA	GAGAGCTTGAACTGAACCATCC	243
GR7D2IN02HFN3B	GR7D2IN02HFN3Ba	457	1	3	gca	5	260	274	24	455	Y	51	CCAGAGACTTATCCGACGAAAC	GAGAGCTTGAACTGAACCCATC	300
isotig00865	isotig00865b	836	2	3	atc	5	318	332	234	836	Y	51	TTCGCGAGATCTACCATACTCA	GAGAGGAAGCCGAGTTATGAGA	201
GR7D2IN01BTQ4M	GR7D2IN01BTQ4Ma	437	1	2	tc	5	317	326	48	437	Y	50	CACAAGTCTAGATCAACGGCTG	GAGAGGAGATCTGATTGAGCGT	239
GR7D2IN02I4QO9	GR7D2IN02I4QO9b	516	3	4	aatt	4	330	345	1	168	N	37	GGGAGTGATTTTCCCGTAAAG	GAGAGTACGCCTCAATTCTTGC	258
GR7D2IN02I4QO9	GR7D2IN02I4QO9c	516	3	4	agtg	3	367	378	1	168	N	37	GGGAGTGATTTTCCCGTAAAG	GAGAGTACGCCTCAATTCTTGC	258
GR7D2IN01EF7H0	GR7D2IN01EF7H0a	470	2	3	aag	6	127	144	220	468	N	40	GCGGATCATATCATCTCCAAAT	GAGAGTCACGATCATGAAGCAG	215
isotig01127	isotig01127a	658	1	3	gaa	4	548	559	76	630	Y	48	CAAATCCCCGATGACTAGAGAC	GAGAGTTCCGATCCTCTGCTC	138
GR7D2IN01DB8RW	GR7D2IN01DB8RWa	489	1	3	tct	5	206	220	22	261	Y	27	GCTGTAACTCCAGGGTTTGAAG	GAGCAAACCCTAGCAATGATTC	186
GR7D2IN02F4J4K	GR7D2IN02F4J4Ka	355	1	3	aag	4	112	123	2	166	Y	42	GCTCAGAGCGCTAAAGAGAAAG	GAGCAAGTGACATCCATTGGTA	204
GR7D2IN02FXNW5	GR7D2IN02FXNW5a	443	1	3	gca	4	102	113	94	441	Y	52	GACAACTGCAGCAACAACAAAT	GAGCCTACCTGTGAAGAGGAAA	148
GR7D2IN02JR9HN	GR7D2IN02JR9HNa	449	1	3	tga	4	224	235	13	171	N	37	TGGGGATGATTCTTCTGATTCT	GAGCCTTCATCAAAATTGGAAC	294
GR7D2IN01BWQCA	GR7D2IN01BWQCAa	517	1	3	ata	4	374	385	215	343	N	32	GTTCTCTGGCTAGTTGCAAGGT	GAGCGTATGGAACATCTGGATT	219
GR7D2IN02GCX7C	GR7D2IN02GCX7Ca	460	2	3	tcg	4	378	389	2	145	N	46	TGCCAATACTAGGAGAGAAGCC	GAGCTAATGGGCTCAATGAATC	103
GR7D2IN02GCX7C	GR7D2IN02GCX7Cb	460	2	3	tca	4	390	401	2	145	N	46	TGCCAATACTAGGAGAGAAGCC	GAGCTAATGGGCTCAATGAATC	103
GR7D2IN02GRDAM	GR7D2IN02GRDAMa	471	1	3	ctg	4	112	123	1	303	Y	44	ATTGGCAAAAAGTGAGTCCAGT	GAGCTCTGCTATTCCAGAGGAG	146
GR7D2IN02FPM68	GR7D2IN02FPM68a	558	1	4	aaat	4	269	284	2	115	N	29	ATGCATTGAGATAAGGCAGACC	GAGCTTAAGGCTTGGATTGAGA	269
GR7D2IN02F8BA2	GR7D2IN02F8BA2a	534	1	2	ta	5	306	315	17	190	N	38	GAGCTTTGGGATCAATCACAGT	GAGGAAAACCATAAATGGGGAT	252
GR7D2IN01ELWW8	GR7D2IN01ELWW8a	409	1	3	tcg	10	59	88	1	333	Y	46	TCTGAAATCCCTCTTTCACTTC	GAGGAGATGCAAAAAGGAGCTA	201
GR7D2IN02F3ZFA	GR7D2IN02F3ZFAa	443	2	3	tgg	5	24	38	57	188	N	44	ATCATCGTACGGGCTATCTCC	GAGGAGATGGGAGATGACTTTG	266
GR7D2IN02F3ZFA	GR7D2IN02F3ZFAb	443	2	3	gac	4	43	54	57	188	N	44	ATCATCGTACGGGCTATCTCC	GAGGAGATGGGAGATGACTTTG	266
GR7D2IN02GU31U	GR7D2IN02GU31Ua	476	1	4	aatt	3	302	313	1	159	N	37	GCTCAAATAAGTTGCAGATCCC	GAGGAGCACAGCCATAGAAGTC	236
GR7D2IN02JRAYP	GR7D2IN02JRAYPa	509	1	3	aca	6	175	192	216	482	N	39	AGCACAAGAATGATGCTGAAGA	GAGGATGCTAATGCTCCAATTT	164
GR7D2IN01CRUPJ	GR7D2IN01CRUPJa	520	1	2	tg	5	135	144	221	379	N	35	TTCTGTGCGCATAGCAATTT	GAGGGGCATTCTCAATGTCTAC	127
GR7D2IN02GIO26	GR7D2IN02GIO26a	399	1	5	gagaa	3	253	267	26	211	N	48	GGAGCTCCAACTATTGGTCAAC	GAGTACCCACTGACCAAACACA	271
isotig00421	isotig00421a	399	1	3	cca	6	302	319	3	257	N	45	TTTGGATTTCCCTCACTCTGTT	GAGTGTTGTTTGTTTTGTCGGA	135
GR7D2IN02G4QNW	GR7D2IN02G4QNWa	460	1	3	aga	4	206	217	82	444	Y	44	GTACATGGTGGCACCTAGGATT	GAGTTTTCGACCAGGATGTCTC	230
GR7D2IN01DAJ34	GR7D2IN01DAJ34a	460	1	3	gct	4	94	105	82	282	Y	45	ATTGGCAAAAAGTGAGTCCAGT	GATAATGGGCATCTTGTTTGGT	252
GR7D2IN01CPNWZ	GR7D2IN01CPNWZa	462	1	3	gct	4	94	105	82	282	Y	45	ATTGGCAAAAAGTGAGTCCAGT	GATAATGGGCATCTTGTTTGGT	252
GR7D2IN02ITF35	GR7D2IN02ITF35a	367	1	4	agaa	3	133	144	78	209	Y	41	AAAGAGAAGGATGTGGTGGAGA	GATAATTCATCTGCCTCGCTTT	235
GR7D2IN01EUZF3	GR7D2IN01EUZF3a	485	2	3	ttg	4	355	366	1	387	Y	42	GGAGCCGAAATACAACAAATTC	GATAGAAATGGAGTGGGCAAAC	171
GR7D2IN01B6JRJ	GR7D2IN01B6JRJa	488	2	3	ttg	4	355	366	1	387	Y	42	GGAGCCGAAATACAACAAATTC	GATAGAAATGGAGTGGGCAAAC	171
GR7D2IN02HI6FE	GR7D2IN02HI6FEa	241	1	4	aata	3	169	180	52	144	N	32	GCAAAAACAGGGCCTATTATCA	GATAGGCATGGCATATTGCAG	121
GR7D2IN02FWXPC	GR7D2IN02FWXPCa	459	1	3	gca	4	178	189	51	377	Y	47	CCCTGACACCTCTACCATTAGC	GATAGTACTGTTGCTCCTGGGG	196
GR7D2IN02GBWPF	GR7D2IN02GBWPFa	441	1	3	tga	4	23	34	2	367	Y	42	CTTTAGGACGTCGCTTTGATG	GATATGGGCAGGTTTCACTAGC	285
GR7D2IN02I2RS4	GR7D2IN02I2RS4a	203	1	4	tatt	3	74	85	0	0	N	34	GCTTCAAGGTTTTCTCTAGCCTT	GATCAACTTCACTATCCACGCA	134
GR7D2IN02J2F9U	GR7D2IN02J2F9Ua	206	1	4	tatg	3	128	139	88	198	Y	34	TGGACACCAGATCACTTCTCAC	GATCAGAGTATCTTCTGAAGGAATG	190
GR7D2IN02JBXXB	GR7D2IN02JBXXBa	459	1	4	catc	3	141	152	48	404	Y	43	GGTTGCTAGGCTTCACTCTGAT	GATCAGTGAGTCAAGGCAACAG	180
GR7D2IN02GQG7L	GR7D2IN02GQG7La	479	1	3	ttc	4	293	304	1	282	N	42	GATGTTGCCCATATAAGCCATT	GATCGCAGATCAGAAAAGTGTG	248
GR7D2IN01D7B6H	GR7D2IN01D7B6Ha	339	1	3	tcc	5	275	289	30	185	N	46	GTCACGGTCAAACAATTGAAGA	GATCTAGCTGCAACGACATCAA	156
GR7D2IN01B91MP	GR7D2IN01B91MPb	488	2	3	ttg	4	97	108	1	87	N	38	GCAAGGGAAAACTGGTTAGGTA	GATGCCGATGAAAGACTAAACC	235
GR7D2IN01CZ1E3	GR7D2IN01CZ1E3a	420	2	3	gaa	5	173	187	1	243	Y	40	AGAATCCGAGGTTGTTTCTTCA	GATGCTAACGGTGTTTTGTTCA	106
GR7D2IN01CZ1E3	GR7D2IN01CZ1E3b	420	2	3	aga	4	190	201	1	243	Y	40	AGAATCCGAGGTTGTTTCTTCA	GATGCTAACGGTGTTTTGTTCA	106
GR7D2IN01DZEUM	GR7D2IN01DZEUMa	336	2	4	taaa	3	127	138	3	113	N	43	AATACACAGGAGACTCAGGGGA	GATGGGAACATTCCTAGTCTGG	239
GR7D2IN01DZEUM	GR7D2IN01DZEUMb	336	2	2	ag	8	144	159	3	113	N	43	AATACACAGGAGACTCAGGGGA	GATGGGAACATTCCTAGTCTGG	239
GR7D2IN01ALF5Q	GR7D2IN01ALF5Qa	308	2	4	taaa	3	127	138	3	113	N	42	AATACACAGGAGACTCAGGGGA	GATGGGAACATTCCTAGTCTGG	238
GR7D2IN01ALF5Q	GR7D2IN01ALF5Qb	308	2	2	ag	8	144	159	3	113	N	42	AATACACAGGAGACTCAGGGGA	GATGGGAACATTCCTAGTCTGG	238
isotig00571	isotig00571a	1300	1	3	acc	6	280	297	546	986	N	44	GAGGCCTCCTAGGGAGTTTAGA	GATGTATCTTTCTTTGCCTCGC	271
GR7D2IN01CGX9B	GR7D2IN01CGX9Ba	434	1	3	ttc	4	116	127	100	258	Y	41	ACCATTTGGCTACCTGTTTCAC	GATGTGGATGTTCTACTTGGCA	242
GR7D2IN02GOS21	GR7D2IN02GOS21a	525	1	3	cat	4	124	135	41	409	Y	43	TCATCACTGCTTTCATCACCTT	GATTGGAACAATTGGTGTGATG	107
GR7D2IN02JBTHB	GR7D2IN02JBTHBa	518	1	5	gaaaa	4	371	390	224	397	Y	33	CAACCATACGAAAAAGGGTTTC	GATTGGTTCTCCATTCTTTTGC	265
GR7D2IN02GZP9J	GR7D2IN02GZP9Jb	444	2	3	aac	4	330	341	14	229	N	45	CTCTTAGGAGAAGGAGCAGCAG	GATTTGATACGTTCGGAAAAGC	134
GR7D2IN01DSX4M	GR7D2IN01DSX4Ma	454	1	2	at	5	357	366	64	273	N	37	GCAGATTCTCCACAACATGAAA	GCAAACATAAGTGGTTCGAACTGT	197
GR7D2IN01CDW7C	GR7D2IN01CDW7Ca	518	1	4	acaa	3	134	145	231	425	N	41	TTCTCTCTTTCGCTCTCGTTTT	GCAAAGGAATAATGGACAAAGC	253
GR7D2IN01AFIFD	GR7D2IN01AFIFDa	371	2	3	cat	4	270	281	156	368	Y	42	GAACCATAAGGGTGGTGAACAT	GCAAATCAGCAGCAAGCTTTTA	128
GR7D2IN01AFIFD	GR7D2IN01AFIFDb	371	2	3	tgc	4	292	303	156	368	Y	42	GAACCATAAGGGTGGTGAACAT	GCAAATCAGCAGCAAGCTTTTA	128
GR7D2IN02GP9BR	GR7D2IN02GP9BRa	387	1	4	tttc	3	93	104	115	333	N	29	GGATCAGTGGGAATGGAATAAA	GCAAATGTTGAGAGTTACATGC	140
GR7D2IN02GEOGN	GR7D2IN02GEOGNa	463	1	4	attt	3	322	333	3	308	N	47	CTCCGATTTCAAGAACAAATCC	GCAACCACTAAACCATACGTCA	135
GR7D2IN01CGT1P	GR7D2IN01CGT1Pa	292	1	4	atca	3	225	236	176	274	Y	34	TGTTAACGCTTCCTTCACTTCA	GCAACTCTAATCCATTCATGC	243
GR7D2IN02I9O6R	GR7D2IN02I9O6Ra	346	1	3	cag	9	243	269	3	344	Y	46	ACAAGTGCCAAGTCAGAATGTG	GCAACTGATGATGTTGAAGCTG	146
GR7D2IN01AVU7K	GR7D2IN01AVU7Ka	484	1	5	atttt	3	283	297	57	221	N	42	GGCTATTGGAATTGTTGGTGAT	GCAAGTGCTGTCCACTCATTAC	278
isotig01166	isotig01166a	642	1	5	tagtc	4	550	569	342	521	N	43	CTTTTGGTAGCTTTTTGGGATG	GCACAGAACAGAACTGAGCAAC	288
GR7D2IN02H8Z5T	GR7D2IN02H8Z5Ta	393	1	4	aaag	3	290	301	59	391	Y	39	ACAGTCAGAAAGTTGGCAGTGA	GCACAGCCAAAGAAATGTCAAT	287
GR7D2IN02J0X1Z	GR7D2IN02J0X1Za	503	1	4	aaag	3	48	59	84	494	N	42	TCTCTACTTGGCCTTCTTCTCG	GCACTGATTCCTGTCATTGTGT	203
GR7D2IN02HOPOH	GR7D2IN02HOPOHa	376	1	4	gtta	3	310	321	67	315	N	48	CGGATCCCTCAACAAAGAGTAG	GCAGAAGAATCAGTATCAGTTGC	244
GR7D2IN02FW1UX	GR7D2IN02FW1UXa	546	1	4	aaat	3	147	158	4	153	N	36	GGCTTCTTTTTCTGGTTGTCAC	GCAGAAGGAAGTGCCTTAAAAA	233
GR7D2IN02FY88O	GR7D2IN02FY88Oa	276	2	4	gggt	3	43	54	151	210	N	36	GGAAAGGTAGTCGGTTGTGTTT	GCAGAGAAAGGTAACGAGGTTG	148
GR7D2IN02FY88O	GR7D2IN02FY88Ob	276	2	4	atca	3	123	134	151	210	N	36	GCTTCCTTTGTGGTGACTGAAT	GCAGAGAAAGGTAACGAGGTTG	102
GR7D2IN01BTFUV	GR7D2IN01BTFUVa	299	1	3	ccg	5	162	176	47	199	Y	41	CTGTGGTTGTTTGTTTTCCTCA	GCAGAGAAGAGATGACCGAAAT	274
GR7D2IN02H90D3	GR7D2IN02H90D3a	266	1	4	gaaa	4	69	84	169	243	N	39	CCTCCATATGTACTTTGGGGAA	GCAGAGGATATCGATGAGGTTC	212
GR7D2IN01CUSAS	GR7D2IN01CUSASa	351	1	3	tca	4	209	220	40	315	Y	38	ACCACTACAAGCTGCAATGCTA	GCAGATACTGCTCCCAAAACTT	248
GR7D2IN01EX9FN	GR7D2IN01EX9FNa	515	1	5	aaaac	3	164	178	213	428	N	40	TGTCTCTGTCGAGCATTGAAGT	GCAGATGTAACCCAGATGACAA	233
isotig01476	isotig01476a	440	1	3	gtg	5	394	408	99	431	Y	45	ACCTTAGTCCCTCTCTTGGGTC	GCAGCAATATGTTGTTTTTCCC	175
GR7D2IN01B6OVQ	GR7D2IN01B6OVQa	489	2	3	taa	5	180	194	88	489	Y	46	AGAGAGGAGGACGTTAGAGCCT	GCAGCAGACTCTCTGTTCTTGA	248
GR7D2IN01B6OVQ	GR7D2IN01B6OVQb	489	2	3	aat	4	229	240	88	489	Y	46	AGAGAGGAGGACGTTAGAGCCT	GCAGCAGACTCTCTGTTCTTGA	248
GR7D2IN01AOXLD	GR7D2IN01AOXLDa	311	1	2	tc	7	247	260	35	310	Y	32	ATCATCTCCCATCTTTACCCCT	GCAGCCTTGCGTAATAATAGTG	104
GR7D2IN01ETCCG	GR7D2IN01ETCCGa	472	1	2	ga	5	364	373	230	427	Y	43	AAAGGTTGCACTTGAGGAGAAG	GCAGGACTGTAAGCACCACAT	270
GR7D2IN01EXKKG	GR7D2IN01EXKKGa	440	1	2	ga	5	381	390	51	323	N	43	CAAACTTGTTGCAGAACTGGAG	GCAGGACTGTAAGCACCACAT	237
GR7D2IN02HNROK	GR7D2IN02HNROKa	286	1	3	act	4	173	184	50	235	Y	41	GCCTAAGACCAGAACCACAATC	GCAGGAGCGTAGGAATAAGTCA	137
GR7D2IN01BD6YL	GR7D2IN01BD6YLa	506	1	4	ataa	3	147	158	204	506	N	39	GGATCAATTTCCCCTCACACTA	GCAGGATCTCCAGAAGACTGTT	292
GR7D2IN01EII7P	GR7D2IN01EII7Pa	413	1	2	tg	8	223	238	193	333	Y	38	AACAGAACAGAAAGAGGGTGGA	GCAGGTAACGATGACAATGAGA	227
GR7D2IN02G55T8	GR7D2IN02G55T8b	535	2	3	gaa	4	437	448	14	217	N	34	AGCTTGATTCTTTTGACATCCC	GCAGTAAACACAAACCCAACAA	212
isotig00651	isotig00651a	1098	1	3	gag	5	31	45	150	1016	N	46	CCACCGCTTACTAATATACATCAAG	GCAGTGGAGTCACTTGTCTTTG	212
GR7D2IN02JOXAQ	GR7D2IN02JOXAQa	354	1	4	ttgt	3	173	184	24	134	N	41	GTTGATCGAATGTAGTGAGCCA	GCAGTTCAAGGTTTGGAAAAAG	208
GR7D2IN02JED82	GR7D2IN02JED82a	427	1	4	tgaa	3	65	76	1	138	Y	45	GATAAGTCCTGCTTCTGCCAAG	GCAGTTGTTGATCAAGTTCAGG	270
isotig00599	isotig00599a	1239	1	5	ctgcc	3	664	678	59	748	Y	42	TCACTGAGGGATACTGGCCTAT	GCAGTTTGAAGGAAAGACTGCT	283
GR7D2IN02HAI49	GR7D2IN02HAI49a	461	1	3	ata	10	147	176	144	311	Y	29	TGTCGTCCAAAATGCAAACTAC	GCATAAACCGTAAAGCTTGAGA	231
isotig01421	isotig01421a	485	1	3	gct	5	249	263	120	431	Y	53	TCAACATGAAGCTGTGGTCTCT	GCATATCCATGTAGAACTGGCA	167
GR7D2IN02HK6IR	GR7D2IN02HK6IRa	387	1	4	taaa	4	81	96	220	309	N	28	CGGCCTCACTGCTACTATCTATT	GCATCAAAAATCCAAGGCTATC	264
GR7D2IN02GKID0	GR7D2IN02GKID0a	451	1	3	agg	4	336	347	72	323	N	46	TCAGGGTTGAGTTCGAAGATTT	GCATCCACGTAATCTCTCATCA	248
GR7D2IN02FPA1V	GR7D2IN02FPA1Va	527	1	3	taa	4	482	493	376	504	Y	30	CATTTATCTGCCCTTCACACTG	GCATCCTCCAAGTTTCCTAGATT	264
GR7D2IN02I7ZUQ	GR7D2IN02I7ZUQa	262	1	2	ga	8	209	224	3	122	N	36	CCAAAAGAACTGCCTAATTTCG	GCATCTTCTAAAACAATACCACTGC	168
GR7D2IN02F2QZN	GR7D2IN02F2QZNa	307	1	3	ctc	4	157	168	1	138	N	45	CTGCCTGTGCCATCATTTATTA	GCATTGGTACGCATCTTCTACA	151
GR7D2IN02GF6TT	GR7D2IN02GF6TTa	326	1	3	tga	5	157	171	70	180	Y	42	CAATGACAATTCTGCTGGACAT	GCCAAGCTTGCTTCTAGTTCAT	126
GR7D2IN02HTVVH	GR7D2IN02HTVVHa	431	1	2	tc	6	276	287	312	407	N	33	TTGCAGAGCTGACATATCCATT	GCCAATTTATACACTTCGACCC	222
GR7D2IN02IQV0L	GR7D2IN02IQV0La	339	1	3	atc	7	103	123	199	327	N	44	CTGTGACAACGTCGAACAATTT	GCCACCACATTGGTTATTAGGT	138
GR7D2IN02HZFOY	GR7D2IN02HZFOYa	456	1	4	taat	3	274	285	33	152	N	33	ATTACCTGCAAAAGCATCAAGG	GCCAGTTATTGTGATGCTGAGA	234
GR7D2IN01E10D6	GR7D2IN01E10D6a	464	1	3	agc	4	261	272	115	393	Y	40	TACAAGAGAAAAGCTGCCATGA	GCCATATATTGCTCTTTCCGTT	180
GR7D2IN01CHFTR	GR7D2IN01CHFTRa	462	1	2	ct	5	390	399	1	363	N	47	TGTCTCAATCCAACCAATTCAG	GCCATCTACATTCAAGGAGGTC	144
GR7D2IN01B2SU0	GR7D2IN01B2SU0a	457	1	3	ctt	4	220	231	218	442	Y	42	ATAGAAGGAAGGCCAATGTCAA	GCCATGATCTCTGGTCTATTCC	248
GR7D2IN02GZYKX	GR7D2IN02GZYKXa	486	1	3	tga	7	396	416	80	247	N	46	CCAAGGCTTCAAAATTAAGGTG	GCCATTGAATTTCCTATCCAGA	253
GR7D2IN02ISTVJ	GR7D2IN02ISTVJa	515	1	3	aat	5	138	152	27	227	Y	30	GCCAGAATGTCTACTCAACAAGC	GCCATTTCTCTGTTGAATGGTT	118
GR7D2IN02FN66W	GR7D2IN02FN66Wa	457	3	3	gct	5	207	221	70	303	Y	42	CTTGAGACATGTTCCCAAATGA	GCCCAGAAAAATGAAGAGAAAG	206
GR7D2IN02JLS8K	GR7D2IN02JLS8Ka	485	1	3	cca	4	54	65	2	406	Y	44	CTATCCACATGCTGATACCGAG	GCCGATAGGCAAGTTGAATTAC	125
GR7D2IN02G761M	GR7D2IN02G761Ma	507	1	4	aacc	3	379	390	122	274	N	44	TGCATTCAAACCCTATCTTCCT	GCCTAGCATTTAGATCGTGGTC	212
GR7D2IN02GY2VJ	GR7D2IN02GY2VJa	438	1	4	aacc	3	268	279	9	161	N	44	TGCATTCAAACCCTATCTTCCT	GCCTAGCATTTAGATCGTGGTC	214
GR7D2IN01EXEY9	GR7D2IN01EXEY9a	386	1	3	tta	4	352	363	93	317	N	37	AAACTGAAGTGACAATGGGCTT	GCCTCATCATCAATATCACGAA	233
GR7D2IN02IEGG0	GR7D2IN02IEGG0a	342	1	3	atc	4	106	117	1	225	Y	41	AGCCTTATCACGGACAAATGAT	GCCTGGAACTTTGATATTGAGG	120
isotig00814	isotig00814b	874	2	3	agg	4	699	710	129	863	Y	61	GCCTTAGCACGTGACTCTTCA	GCGAAAGGTAAGAGGAACAACA	137
GR7D2IN02HPHXX	GR7D2IN02HPHXXa	518	1	2	ca	5	169	178	260	451	N	37	TCTGTTGCACGCTGTAAAGAAT	GCGACAACATATGAAGTTTCCA	207
GR7D2IN01AN0RF	GR7D2IN01AN0RFa	359	2	3	cag	4	225	236	1	180	N	49	GGAACTCAAAGACACTGAGGCT	GCGATTTCTCATCATCTCCTTC	227
GR7D2IN01AN0RF	GR7D2IN01AN0RFb	359	2	3	agc	4	281	292	1	180	N	49	GGAACTCAAAGACACTGAGGCT	GCGATTTCTCATCATCTCCTTC	227
GR7D2IN01B3QEJ	GR7D2IN01B3QEJb	233	2	4	tcct	3	195	206	2	118	N	35	CCCCATGTCTTTATTACAAGCG	GCGCTANCTTTGGTTCTCATC	188
GR7D2IN02FLQ2E	GR7D2IN02FLQ2Ea	363	1	4	ggtc	3	269	280	209	361	Y	45	AAGAAGGGTTGCAAGGAATGTA	GCGCTTCTATTGATCTTCCAAT	187
GR7D2IN02F4EZA	GR7D2IN02F4EZAa	501	1	4	ggtc	3	274	285	161	373	Y	50	CAAGGAATGTAGCAATGGTTGA	GCGCTTCTATTGATCTTCCAAT	180
GR7D2IN02H4CIA	GR7D2IN02H4CIAa	408	2	3	gca	5	103	117	99	170	Y	45	CTCCATCAAATCAACCTTCACA	GCGGGTCTTTATTTGTTCAGAG	251
GR7D2IN01EX4MK	GR7D2IN01EX4MKa	507	3	3	atc	7	325	345	1	483	Y	40	ATCCTCATTCTCCTCCTCCTTC	GCGGTTGTTATTGATGATGATG	196
GR7D2IN02IQHL9	GR7D2IN02IQHL9a	489	1	3	tga	4	339	350	2	427	Y	39	CATCTGCATCACCATCAAAACT	GCGTCAGATGAAACTATGACCA	223
GR7D2IN02HPPRZ	GR7D2IN02HPPRZa	481	1	3	tga	4	339	350	2	427	Y	40	CATCTGCATCACCATCAAAACT	GCGTCAGATGAAACTATGACCA	223
GR7D2IN02IWPES	GR7D2IN02IWPESa	419	1	4	aaac	3	314	325	251	364	Y	31	TTACAAACATGATCGACGGAAG	GCGTTCTTTTATGTTGTTGTGC	288
GR7D2IN01BI06K	GR7D2IN01BI06Ka	507	2	3	tct	6	175	192	82	303	Y	42	TTCTCACCTCCATTCTTGTTCA	GCTAACGGGAAGTAATGTCGTC	243
GR7D2IN01BI06K	GR7D2IN01BI06Kb	507	2	3	tct	4	196	207	82	303	Y	42	TTCTCACCTCCATTCTTGTTCA	GCTAACGGGAAGTAATGTCGTC	243
isotig00125	isotig00125b	1931	3	4	ttga	3	210	221	282	1463	N	41	ATTTGCTGCACTGAACACATTC	GCTAAGGAGAAAAGTGGATGGA	242
isotig00126	isotig00126b	1931	3	4	ttga	3	210	221	282	1463	N	41	ATTTGCTGCACTGAACACATTC	GCTAAGGAGAAAAGTGGATGGA	242
isotig00125	isotig00125a	1931	3	2	ta	6	132	143	282	1463	N	41	ATTTGCTGCACTGAACACATTC	GCTAAGGAGAAAAGTGGATGGA	242
isotig00126	isotig00126a	1931	3	2	ta	6	132	143	282	1463	N	41	ATTTGCTGCACTGAACACATTC	GCTAAGGAGAAAAGTGGATGGA	242
GR7D2IN02JQKNG	GR7D2IN02JQKNGa	438	1	2	ag	5	173	182	25	309	Y	42	TCTTCTCAGATTTGTGGCTTCA	GCTAATTCCATTGTGCTTTTCC	248
GR7D2IN02ISWRS	GR7D2IN02ISWRSa	375	2	2	tc	5	289	298	95	238	N	34	GATCAAATCGTCTGAAGAAGGG	GCTAGATAACATCAGGGATGGC	278
GR7D2IN01DJ0W5	GR7D2IN01DJ0W5a	257	1	3	atc	9	79	105	3	149	Y	40	GGATCTTTTGAGATTCATGGGA	GCTAGCAGCAGTGAAACAGAAA	142
GR7D2IN02HAH45	GR7D2IN02HAH45a	419	1	3	ctt	4	23	34	2	298	Y	40	AAATAGCCCATTTGCACAACC	GCTCAGAGCGCTAAAGAGAAAG	141
GR7D2IN01C97DE	GR7D2IN01C97DEa	389	1	4	gaaa	3	49	60	113	376	N	45	AGTTCTGGGAGCTTCAATGTTC	GCTCGTCGATTTCGAGTAAGAT	238
GR7D2IN02F87CM	GR7D2IN02F87CMa	504	1	4	ttta	4	76	91	341	424	N	36	CGACATCTATGAACACAAAGGG	GCTCTCACATACCTCTTGCTTG	240
GR7D2IN01AXU8Q	GR7D2IN01AXU8Qa	278	1	4	atta	3	215	226	31	90	N	35	CAACCGAGCAAATACACCAGTA	GCTCTCTCACTGTTGGACCTCT	246
GR7D2IN02HSB44	GR7D2IN02HSB44a	515	5	3	ttg	5	79	93	191	514	N	16	GTCACCTCTCACATCTTCCTCC	GCTCTCTCTTTCTTTGTCACATTC	166
GR7D2IN01ATTHU	GR7D2IN01ATTHUa	425	2	3	cag	4	329	340	15	248	N	45	GTTTTCTCTTCGAGTGGTGGTC	GCTGAACTTGCCTCTGCAATAG	230
GR7D2IN01B2HTN	GR7D2IN01B2HTNa	523	1	4	ttta	3	241	252	136	225	N	31	GAAGAAAAAGCGAGTGATACGG	GCTGAGAGGGAATGGTTAGGTA	263
GR7D2IN02G1TYY	GR7D2IN02G1TYYa	441	2	3	cag	4	192	203	140	439	Y	46	GATTCTTCCTTCTCCTCCACCT	GCTGATGAGGACAGAATAGCCT	215
GR7D2IN02G1TYY	GR7D2IN02G1TYYb	441	2	3	cac	8	207	230	140	439	Y	46	GATTCTTCCTTCTCCTCCACCT	GCTGATGAGGACAGAATAGCCT	215
GR7D2IN02F7VUP	GR7D2IN02F7VUPa	396	1	2	ct	5	109	118	286	387	N	38	GGTTGATGACAAGGGAAGAATC	GCTGCAATCAGCTAGAAATCCT	243
GR7D2IN02IVCB1	GR7D2IN02IVCB1a	400	1	3	ctg	4	130	141	188	256	N	26	TGACAATATCTGACTCAAACCG	GCTGCCATCACTGAATAAACAA	258
GR7D2IN02HLQ9K	GR7D2IN02HLQ9Kb	212	2	3	cac	4	125	136	39	197	Y	61	CACCACCACCACTTCCATATC	GCTGCCTATGGAACAGTAGGA	100
GR7D2IN01DXZFJ	GR7D2IN01DXZFJa	504	1	3	gca	5	141	155	289	504	N	46	GTTCCTCAAAGTACCCAAGGTG	GCTGGGTTTCTTCTTGGATATG	165
GR7D2IN02GB19U	GR7D2IN02GB19Ub	456	2	3	tga	4	336	347	378	455	N	43	AGGAGGATGAAGAGGATGATGA	GCTGGTCAAAAGCTTGAGAGAT	174
GR7D2IN02FWHW5	GR7D2IN02FWHW5a	502	1	4	caaa	3	187	198	334	501	N	40	GGGACATTGCATGAACTATTGA	GCTGTAATCCGTGCCTATCATT	238
GR7D2IN01A7JKV	GR7D2IN01A7JKVa	479	1	4	agga	3	332	343	205	444	Y	45	TCAGTTGCTGACAGAAATGGAT	GCTTCATTGACTATGTTTGCCA	283
GR7D2IN01C3SHO	GR7D2IN01C3SHOa	365	1	3	ata	4	29	40	80	154	N	21	AAAGTCCTGTAACCCAACAACA	GCTTCTCTCTCCGTCTGTGTTT	139
GR7D2IN02IIO0Y	GR7D2IN02IIO0Ya	469	1	4	gaag	3	356	367	10	468	Y	48	CTGAAGTTGAAGCCTTTGCTTT	GCTTCTGTTTGTTCCTTTGCTT	245
isotig01142	isotig01142a	657	1	4	ttta	4	182	197	224	496	N	37	ATCTCTCTCATTGGGGTTCAAA	GCTTGATTATTCTGCATCTCCC	251
GR7D2IN02H6XBU	GR7D2IN02H6XBUa	425	1	4	ataa	3	85	96	191	325	N	38	TTTATCTATAGGCTGCAACCGTC	GCTTGTATCAGGAAAAACTGCC	162
GR7D2IN01EAFZH	GR7D2IN01EAFZHa	442	1	4	aata	3	44	55	97	267	N	31	GGAATGTACCAAGAATCAGCAG	GCTTTCACAAAGTCTTCTGGCT	142
GR7D2IN01BEWEN	GR7D2IN01BEWENa	503	1	3	aag	4	172	183	229	375	N	37	TGGATTTTGCATATCTGGTCTG	GCTTTGGTTGAAAAGCTCTGAT	101
GR7D2IN01ACCHB	GR7D2IN01ACCHBa	407	1	3	tct	4	174	185	2	163	N	39	AGAAGCTAAAGATGCCTTGGTG	GGAAAACGATGTCTGAGAGCTT	272
GR7D2IN02FUA7J	GR7D2IN02FUA7Ja	502	1	5	ggcat	3	387	401	115	405	Y	43	AGACGCATCTTCTTCCTACAGC	GGAAAAGAATACCAACCAGCAG	162
GR7D2IN01DCMVM	GR7D2IN01DCMVMc	511	4	4	ttgt	3	144	155	33	185	Y	37	TTTAGAGATTTCAAGGGACGGA	GGAAACAAACAAACACGACTGA	164
GR7D2IN01C8H1H	GR7D2IN01C8H1Hc	510	4	4	ttgt	3	146	157	35	187	Y	36	TTTAGAGATTTCAAGGGACGGA	GGAAACAAACAAACACGACTGA	164
GR7D2IN01CWFEU	GR7D2IN01CWFEUa	498	1	2	ca	5	138	147	3	326	Y	49	TCCAAAAGATAGCGTGAGTGAA	GGAAACAAAGGAAAGATGAACG	212
GR7D2IN02GTWEV	GR7D2IN02GTWEVa	475	1	4	cttt	3	60	71	1	459	Y	42	CAACTTATGCTCCTCTTCTGTCC	GGAAAGTCCTGATAGATGGCAC	295
GR7D2IN02HGCOX	GR7D2IN02HGCOXa	480	1	3	cat	5	124	138	50	184	Y	39	CATGATCATCCTCATGTTCAGA	GGAAATGCCAGAAAGGTTAGTG	229
GR7D2IN02H77KF	GR7D2IN02H77KFa	468	1	3	cat	5	123	137	49	183	Y	38	CATGATCATCCTCATGTTCAGA	GGAAATGCCAGAAAGGTTAGTG	229
GR7D2IN02FUFVQ	GR7D2IN02FUFVQa	488	1	4	aaga	3	352	363	1	324	N	38	GCAATCCTTTGCATGGTACATA	GGAACCTTGGTTACTCCAATCA	240
GR7D2IN02GQSG4	GR7D2IN02GQSG4a	301	1	2	ag	5	219	228	39	143	N	32	CCCCTCAACGGCTAGATTAAGT	GGAAGAGAGTGCTGCTAGAAAA	136
isotig00922	isotig00922a	774	1	3	caa	4	39	50	1	465	Y	49	CCATGGCTGACTGCAGATAATA	GGAAGGACAAACTCTTACGTGG	258
GR7D2IN02GVG43	GR7D2IN02GVG43b	474	2	5	gtaat	3	349	363	186	338	N	35	TGTGATTTCCTAGCTTTCCCAT	GGAAGGTATTTGAGTTGGATGC	131
GR7D2IN02GQ3B4	GR7D2IN02GQ3B4a	401	1	2	ga	5	322	331	13	207	N	45	AAGTATGCGAGCGGTACAAAAT	GGAATGTCCAGGTTTCTCAACA	260
GR7D2IN01DN0PH	GR7D2IN01DN0PHa	384	1	3	gct	5	134	148	131	379	Y	45	GCGGAGAGTGAATTTGTGTTTT	GGAATTACTTTTCTGCCCTTCC	196
GR7D2IN02IIGWY	GR7D2IN02IIGWYa	450	1	3	gct	4	263	274	279	449	N	42	GAAAATTGTTTCCCAAGCAGTC	GGACGAGATTATTAGCCGATTG	115
GR7D2IN02JZMMB	GR7D2IN02JZMMBa	444	1	2	ag	5	182	191	152	220	Y	40	TTCCTAGGAGAAGAGGTTGCAG	GGACTTGTAGAGCTTCTGCGTT	146
GR7D2IN02FWBUU	GR7D2IN02FWBUUa	488	1	4	agaa	3	403	414	344	478	Y	34	AGGATGCCTAAAAGGAAAAAGC	GGACTTTGGCAAGAATGTCTGT	125
GR7D2IN02FSUPS	GR7D2IN02FSUPSa	413	1	3	agc	5	146	160	32	370	Y	45	TAGGAGCATACTTCTTCCTGGC	GGAGAAGAGAGCTTGTGTTCGT	120
GR7D2IN02GBH65	GR7D2IN02GBH65a	355	1	4	attt	4	70	85	164	355	N	38	TGCAACTTGAGACTTGAGTTCTG	GGAGAGCAACTTTGCTGAGAAT	257
GR7D2IN01ESVTH	GR7D2IN01ESVTHa	466	1	3	aag	4	191	202	55	402	Y	40	AGAAGCCATTGATTCCATGAAC	GGAGCACTTGCACTCATGTTTA	288
GR7D2IN01AIOD9	GR7D2IN01AIOD9a	409	1	3	taa	4	74	85	244	363	N	40	GTATTTGTGACTCCCCAAAGGA	GGAGCCATGTCTATTCCTAACG	253
GR7D2IN01EH9X3	GR7D2IN01EH9X3a	530	1	4	ccac	3	128	139	1	441	Y	48	CTTCTTTTGAAACAGTTGGGCT	GGAGCTTTGCGTTTCTGTACTT	171
GR7D2IN02GW55G	GR7D2IN02GW55Ga	533	1	4	ataa	3	373	384	192	416	Y	46	TATGCTGTAAACCGTTCGTTTG	GGAGGAGGAAGAAGAATTTGGT	137
GR7D2IN01EH95U	GR7D2IN01EH95Ua	453	1	3	ata	7	224	244	2	184	N	33	AACCCATTTACTTCTCCCCATT	GGAGGCTCCAGAGTAGTTGTGT	107
GR7D2IN01C2NDB	GR7D2IN01C2NDBa	515	1	2	tc	6	267	278	48	299	Y	38	GAAGTGGAGAAGGCAAAGAGAA	GGAGGGAAGCTTCGTTTATTTT	248
GR7D2IN01DYBU7	GR7D2IN01DYBU7a	456	1	3	tga	4	415	426	3	272	N	44	GTGAGTGCCTCCATGATACAAA	GGAGGGTAATACTGATCCTCATC	231
GR7D2IN02I0XBM	GR7D2IN02I0XBMa	506	1	2	ta	5	427	436	360	503	Y	36	TTCTACCACAGCCTCCCATAGT	GGAGGTCAAAATATCAGCCAAG	186
GR7D2IN01A2DCL	GR7D2IN01A2DCLa	303	1	3	ctg	4	184	195	135	251	Y	33	GTCTGGAAATCAGGGATTGAAA	GGAGTAGGAGTACCACTTCTTCCA	223
GR7D2IN02H0CM6	GR7D2IN02H0CM6a	455	1	3	gca	4	249	260	2	448	Y	48	TGCCACCATATCTCTCATCATC	GGAGTGGCAATTCTTATGGTTC	258
GR7D2IN01ECDET	GR7D2IN01ECDETa	561	1	5	aaact	3	277	291	449	547	N	35	ATTACTCCTCAAGGTGCCAAAA	GGATATTCCTGTCTCTTGTCGG	240
GR7D2IN02FHWND	GR7D2IN02FHWNDa	505	1	5	aaact	3	263	277	350	415	N	35	ATTACTCCTCAAGGTGCCAAAA	GGATATTCCTGTCTCTTGTCGG	240
GR7D2IN02HQ7SF	GR7D2IN02HQ7SFa	460	1	2	ag	6	349	360	126	269	N	27	GGAGAGATCCAAGTCCATGAAG	GGATGACACGAACACCATGTTA	103
GR7D2IN02IAQMP	GR7D2IN02IAQMPa	200	1	4	ttta	3	83	94	71	145	Y	33	CTCTTCCTCTCACATGGCTTTT	GGATGCCATTAGGTTTTATGGA	121
GR7D2IN02IP4TR	GR7D2IN02IP4TRa	209	1	4	ttta	3	83	94	71	166	Y	33	CTCTTCCTCTCACATGGCTTTT	GGATGCCATTAGGTTTTATGGA	120
GR7D2IN02IDOHT	GR7D2IN02IDOHTa	491	1	2	ca	5	227	236	53	250	Y	35	CAAAAGCACATGATCTCTCAGG	GGATGTAGATGGATTTCGTGGT	252
GR7D2IN01EBAT5	GR7D2IN01EBAT5a	497	1	4	aaga	3	251	262	364	405	N	31	ACCCATCCTACAATTTTTCCAC	GGATTGACATTCTTGTTGCCTT	276
GR7D2IN02FV7OY	GR7D2IN02FV7OYa	436	1	4	tgtt	3	197	208	231	434	N	37	CCAAGGGAAGCAACAAGAATTA	GGATTGCTTGTTATCTGCATCA	122
isotig00306	isotig00306a	708	2	2	ga	5	47	56	65	568	N	45	TCCGACGTTCGTCTGTTTAATA	GGATTTCCTTGTATGGGAATGA	129
GR7D2IN02IPDMU	GR7D2IN02IPDMUa	385	1	3	gaa	4	166	177	135	383	Y	43	CCTCCACTCAAAATCCTTTCAA	GGATTTGACATTGGAAGAGAGG	259
GR7D2IN01CJTCE	GR7D2IN01CJTCEa	260	2	2	ga	5	161	170	92	256	Y	43	ATGGCCACCAATACAGCTAAGT	GGCAGATTGTAGCTTGCTCTCT	148
GR7D2IN01B2VI5	GR7D2IN01B2VI5a	391	1	3	att	4	354	365	29	301	N	36	GGGGCATTAAGGTTTGTGTTAT	GGCAGTCAAAGAGGCACTAGAT	257
GR7D2IN02F8S0S	GR7D2IN02F8S0Sa	348	1	4	aaat	3	138	149	156	269	N	33	CATCAATGGGAAGAAAAGATCC	GGCATAGCTGGACGTCTTATTT	227
GR7D2IN02HOV55	GR7D2IN02HOV55a	437	1	4	tctt	3	330	341	122	364	Y	38	GCATATGCAACTCGAAGTTCTG	GGCATTAATTAGGAAATGCAGC	119
GR7D2IN01EGN3D	GR7D2IN01EGN3Da	345	1	3	tta	4	96	107	123	329	N	44	CAAACTTCTCTTCCCAGAGCAT	GGCCAAAGTCTTTATGTAACGC	192
GR7D2IN01DGYGO	GR7D2IN01DGYGOa	346	1	3	tta	4	97	108	124	330	N	44	TCAAAACTTCTCTTCCCAGAGC	GGCCAAAGTCTTTATGTAACGC	194
GR7D2IN01CVW51	GR7D2IN01CVW51a	392	1	3	agt	5	159	173	145	291	Y	43	AACTCTTCTCTTCTCACCACGC	GGCCCTCTCTGGTTTCTTTATT	227
GR7D2IN02HK83Y	GR7D2IN02HK83Ya	521	1	3	acc	4	196	207	75	404	Y	52	CTTCTTGAACGCAAAATGTACG	GGCGATGATTCCGAAGATAATA	234
GR7D2IN02IKZ5T	GR7D2IN02IKZ5Ta	533	1	3	acc	4	196	207	75	404	Y	52	CTTCTTGAACGCAAAATGTACG	GGCGATGATTCCGAAGATAATA	234
GR7D2IN02GBDCM	GR7D2IN02GBDCMa	534	1	3	acc	4	196	207	93	488	Y	52	CTTCTTGAACGCAAAATGTACG	GGCGATGATTCCGAAGATAATA	234
GR7D2IN02IUWE4	GR7D2IN02IUWE4a	423	1	3	gct	4	49	60	32	106	Y	41	GATCAGGCTCATCAGAAGCTG	GGCGTTCTTAAAGCCAATTATG	265
GR7D2IN01D90DP	GR7D2IN01D90DPa	389	1	2	ta	7	69	82	15	140	Y	38	GAGCAGTGCATGGGATTAGTTA	GGCTAGAGCTCCTGACAAAAGA	188
GR7D2IN01DJO6A	GR7D2IN01DJO6Aa	450	1	3	atg	4	261	272	118	288	Y	42	GAACAGGCTAAGACTTGCACCT	GGCTGACTGATCGTACTGTTGA	155
isotig00908	isotig00908a	788	1	3	tca	4	110	121	9	716	Y	45	AGTAAGAGCTTCAGGGAACACG	GGCTGTTCCTTCCATACTCATC	269
GR7D2IN01D5AYF	GR7D2IN01D5AYFa	498	1	5	ccttt	3	456	470	449	496	Y	35	TCAGCAAACAAAGTTCTAGCCA	GGCTTGTGGAGTTTGACAGAAG	289
GR7D2IN02GXSS0	GR7D2IN02GXSS0a	376	1	3	ctt	4	306	317	3	212	N	39	CTGTTTTTCCTGATCCAAAAGG	GGGAAAACTACTAGCTGACATCAA	242
GR7D2IN01BUOA5	GR7D2IN01BUOA5a	349	1	3	aga	4	218	229	2	319	Y	44	TACGCGAGATAACTTCTGGGAT	GGGAAAAGTTGGAGTGTTTGAG	247
GR7D2IN01DGQBR	GR7D2IN01DGQBRa	349	1	3	aga	4	218	229	2	319	Y	44	TACGCGAGATAACTTCTGGGAT	GGGAAAAGTTGGAGTGTTTGAG	247
GR7D2IN01EX86H	GR7D2IN01EX86Ha	450	1	3	cca	5	252	266	67	450	Y	48	GGCTGTGTGGGAGTCATATCTT	GGGAAAGAATTGGTGATGAAAG	252
isotig01394	isotig01394a	507	1	3	tct	5	78	92	2	400	Y	46	AGCAAATCCAGAATTCGTCAGT	GGGAAGTCTCGTCAGTCTGAGT	163
GR7D2IN01DKBW5	GR7D2IN01DKBW5a	408	1	3	cct	4	212	223	173	334	Y	44	GCACTAGCACCAAATATTGCAG	GGGAGGAGTGTATGTTAGTGGC	275
GR7D2IN01EUR4D	GR7D2IN01EUR4Da	476	1	4	aaat	3	266	277	130	228	N	37	AGTGGAAGCAATTTGGAAAGTC	GGGATCAAGATGGATATCGTGT	297
GR7D2IN01ELVO3	GR7D2IN01ELVO3a	476	1	4	aaat	3	266	277	130	228	N	37	AGTGGAAGCAATTTGGAAAGTC	GGGATCAAGATGGATATCGTGT	297
GR7D2IN02F4V3D	GR7D2IN02F4V3Da	359	1	2	ag	5	162	171	18	236	Y	38	TCACACACCAGTGAGCAACATA	GGGATCTTTTGTGTGATTTGGT	221
GR7D2IN01BC12J	GR7D2IN01BC12Ja	414	1	4	aaag	3	42	53	147	293	N	45	TGCTGCCTTCCAAATTTATG	GGGCACCATTAGATATCACCAT	212
isotig01102	isotig01102a	672	1	3	aag	5	422	436	371	604	Y	48	GCAATATGTCAGAGGACGACAA	GGGCCACCACATATAAAACATC	292
GR7D2IN02GAFUU	GR7D2IN02GAFUUa	380	1	3	tgc	6	319	336	3	212	N	51	ACGTCCATTTCCACAGTCTTTT	GGGCCCTCGCTTATGCTTAT	277
GR7D2IN01CSIRE	GR7D2IN01CSIREa	484	1	2	ct	5	94	103	32	484	Y	46	CTGTTGGTGTCATCCAAGGTT	GGGGTATGTCTCAGCAAAAGAC	152
GR7D2IN01EFEWW	GR7D2IN01EFEWWa	447	1	2	ct	5	90	99	28	447	Y	47	CTGTTGGTGTCATCCAAGGTT	GGGGTATGTCTCAGCAAAAGAC	152
GR7D2IN02F6JV3	GR7D2IN02F6JV3a	486	1	5	aattg	3	152	166	28	267	Y	42	ATTATTTGATGCACTGCCCTCT	GGGTACAGAGAAGGTTTGTTGC	263
GR7D2IN01D1F06	GR7D2IN01D1F06a	397	2	4	gaaa	3	255	266	179	388	Y	30	GAAATGTTCAACCATGGCACTA	GGGTCAGTGTTTGTAGGGGTAA	167
GR7D2IN01D1F06	GR7D2IN01D1F06b	397	2	4	gaaa	3	281	292	179	388	Y	30	GAAATGTTCAACCATGGCACTA	GGGTCAGTGTTTGTAGGGGTAA	167
isotig00204	isotig00204a	1448	1	4	aaac	3	353	364	457	1350	N	42	CATCCACCATGGTCAAGACTAA	GGGTGAGATCAGAAAGATTTGC	237
GR7D2IN01BNVA7	GR7D2IN01BNVA7b	563	2	2	at	9	481	498	401	511	Y	35	CGGTGTACTTTTGTCGGTTACA	GGGTGTGACTCATCTTACCCTC	278
GR7D2IN02HWJYN	GR7D2IN02HWJYNa	408	1	3	tcc	4	373	384	133	273	N	50	TCCTGGGAATGCTCTGTTAAAT	GGGTTAATCACAGGAGGTCGT	162
GR7D2IN01AM4YI	GR7D2IN01AM4YIa	461	1	4	cctc	3	184	195	12	140	N	44	TTGTGGCAATCCCTAAAGAACT	GGGTTACACAAGGAAAGCACTC	164
GR7D2IN02F1JZA	GR7D2IN02F1JZAa	388	1	4	aata	3	348	359	1	270	N	40	CTTGCATTTACCGTTACCATCA	GGGTTAGGTGAAGAGCCGTC	241
GR7D2IN02F72OV	GR7D2IN02F72OVa	366	1	3	atg	4	311	322	166	366	Y	39	TATCTCTGCAGATGGATCATGG	GGGTTTCCTGTCTTCAATTTCA	212
GR7D2IN02G681T	GR7D2IN02G681Ta	523	1	4	aaag	3	393	404	281	442	Y	33	AGAGAAAGAAATGTTCCAACGG	GGGTTTTCCCTAAACTCTCCTC	270
GR7D2IN02FLCSB	GR7D2IN02FLCSBa	343	1	3	atg	5	231	245	197	277	Y	35	TGCAGCAGATTTGAGCAATAGT	GGNACCCACGACTTCTTATTTC	130
GR7D2IN02I3W6O	GR7D2IN02I3W6Oa	497	3	3	atc	7	150	170	118	285	Y	39	ACCGCTGAATCATCATCCTTAT	GGTACCAAAAGAATTTGCAAGC	193
isotig01244	isotig01244a	580	1	3	cag	5	502	516	1	420	N	45	GCTTCCCTAGCAGCAAAAATAA	GGTAGCAGATGTTGAAAGCAAA	295
GR7D2IN02H3A62	GR7D2IN02H3A62a	425	1	3	caa	5	220	234	171	257	Y	36	CTAAGCCCACCAATTCTAATGC	GGTAGTTTTCATCGTGTTCGGT	190
GR7D2IN01CW8B7	GR7D2IN01CW8B7a	472	2	3	gga	4	41	52	3	293	Y	58	GGAAAGGAGTGCTCTACCACAT	GGTATTCAGGGGTTCCAACATA	173
GR7D2IN01DDQJD	GR7D2IN01DDQJDa	417	1	4	aatc	4	239	254	300	395	N	32	CTACGCTAGCTACAGCCTTTCC	GGTATTGAGCCTTAAACATCGG	286
GR7D2IN02I2GDX	GR7D2IN02I2GDXa	294	1	2	ga	5	77	86	46	228	Y	54	CCCTGATTATGGTCGTGGTACT	GGTCAGTGTCCAGCTCTCTCTT	171
GR7D2IN02I9XZI	GR7D2IN02I9XZIa	426	1	3	tta	6	285	302	116	205	N	26	CAAATAGAAGATTCAGTGGGCA	GGTCATGGAAGAAGTAACGACC	180
GR7D2IN01D2YCJ	GR7D2IN01D2YCJa	495	1	3	att	5	321	335	378	494	N	34	CGGGATTCAGGTAATTTCAAAC	GGTCGATGCAACTGACTTAGG	292
GR7D2IN02GLYZ1	GR7D2IN02GLYZ1b	491	2	3	tga	4	395	406	93	467	Y	44	GCCAAGAAGAAAGAACCTAGCA	GGTCTGCTGCTTTTGTATTTCC	186
GR7D2IN01CZVWR	GR7D2IN01CZVWRa	387	1	4	taaa	4	140	155	97	249	Y	34	GGAGTGATCAATTAGTGCCACA	GGTGAGATAGGAAACGAAATGG	225
GR7D2IN02FIKD4	GR7D2IN02FIKD4a	414	1	4	tcaa	3	100	111	187	357	N	38	ACAAGATTCAAGTTGCATTCCC	GGTGATGGCTCTGAGATAAACC	262
GR7D2IN01BTANG	GR7D2IN01BTANGa	494	1	2	ct	5	69	78	1	417	Y	45	ACGTATCCCTGCATTTTGAATC	GGTGATGGTGAGCTTGTTGATA	222
GR7D2IN01CHU0Z	GR7D2IN01CHU0Za	425	1	3	tta	4	277	288	42	302	Y	38	TACAGGCACTCTCTTTCGTTCA	GGTGCTTGTCTTGGTTTCCTAC	246
GR7D2IN02IQC6C	GR7D2IN02IQC6Ca	397	1	4	aaac	3	149	160	212	388	N	44	CAAGGTTTGGACAAGGAAACAT	GGTGGGTACTCACAGCCAGTAT	300
GR7D2IN02G5RU1	GR7D2IN02G5RU1a	397	1	3	att	4	241	252	262	393	N	28	TGCCAGACTAGTTGCTACCACA	GGTGGTACCTGTCCATATGCTT	197
GR7D2IN02F2B1U	GR7D2IN02F2B1Ua	522	1	5	tttta	3	227	241	159	296	Y	29	GCTTCCCTGACATGAGATCACT	GGTGTACGACTTTGTAAAGAAAGGA	284
GR7D2IN02IBYJD	GR7D2IN02IBYJDa	458	1	4	atgc	3	172	183	22	177	N	34	AGCAACTTAAGAACTCAACCGC	GGTTAATGCATCATTGGAAGGT	274
GR7D2IN02HWLMV	GR7D2IN02HWLMVa	467	1	4	atgc	3	173	184	23	178	N	34	AGCAACTTAAGAACTCAACCGC	GGTTAATGCATCATTGGAAGGT	274
GR7D2IN01DUE2N	GR7D2IN01DUE2Na	443	1	3	tgc	5	289	303	3	191	N	44	CCAGACGCTCTCTCCTGATTAT	GGTTCACGAAACAACAACTTCA	180
GR7D2IN01BSI9Y	GR7D2IN01BSI9Ya	216	1	2	gt	7	72	85	22	216	Y	42	CAGACAGACCAGAGAAAGAGAACA	GGTTCATTGCCAATTAGGGTAA	170
GR7D2IN01BCMOY	GR7D2IN01BCMOYa	466	1	3	gaa	4	366	377	42	434	Y	47	TGTTTATCAGGCAGAACCTGTG	GGTTCCTCTATTGGCTTCTTCA	113
GR7D2IN01DCVFB	GR7D2IN01DCVFBa	404	1	4	aaag	3	270	281	2	139	N	35	GAGACTCAAATGCCAAATCACA	GGTTCCTGAAGTGGAATCTGTC	203
GR7D2IN02JYRA0	GR7D2IN02JYRA0a	250	2	3	ctg	8	170	193	32	220	Y	46	CTATGATTTTGATCTGGTGGCA	GGTTCTATAGCAGCAGTCAGCA	210
GR7D2IN02JYRA0	GR7D2IN02JYRA0b	250	2	3	ctg	5	196	210	32	220	Y	46	CTATGATTTTGATCTGGTGGCA	GGTTCTATAGCAGCAGTCAGCA	210
GR7D2IN02HYK5Q	GR7D2IN02HYK5Qa	365	1	2	ga	5	47	56	164	358	N	48	GCGAGATTAGGACTAATGTTTCCA	GGTTCTCTCTTTCGGGTAGGAT	109
GR7D2IN01CM5J1	GR7D2IN01CM5J1a	551	1	3	tct	7	34	54	136	402	N	47	TCTCCTTCCTGAACTGGTTCTC	GGTTGTACATGAACCCAATGTG	126
GR7D2IN01AHUST	GR7D2IN01AHUSTa	498	1	2	ag	5	84	93	95	496	N	46	GACGTCGTCAAAACAATCGTAA	GGTTTCGTTAGGGTCCATGTTA	229
GR7D2IN01BN4L0	GR7D2IN01BN4L0a	512	1	2	ag	5	91	100	102	512	N	46	GACGTCGTCAAAACAATCGTAA	GGTTTCGTTAGGGTCCATGTTA	229
GR7D2IN02IW98K	GR7D2IN02IW98Ka	483	1	4	tttc	3	296	307	1	327	Y	44	GGCACAGGCTATAGCAAAGAGT	GGTTTGCTCTTTGTGGGTTTAC	274
GR7D2IN02G7SZH	GR7D2IN02G7SZHa	277	2	2	at	5	171	180	118	165	N	35	TACCGACGCGTATTTATGTTTG	GGTTTGTTCGTTGGGTTAATTC	203
GR7D2IN02G7SZH	GR7D2IN02G7SZHb	277	2	2	ag	6	181	192	118	165	N	35	TACCGACGCGTATTTATGTTTG	GGTTTGTTCGTTGGGTTAATTC	203
GR7D2IN02JK8UA	GR7D2IN02JK8UAa	409	1	4	tccc	3	258	269	1	252	N	44	TCGTCACTCACTTGGAAGAAGA	GTAAAAATCTGTGGAGCCCTTG	157
GR7D2IN02H5ZS4	GR7D2IN02H5ZS4a	355	1	4	tccc	3	259	270	2	253	N	45	TCGTCACTCACTTGGAAGAAGA	GTAAAAATCTGTGGAGCCCTTG	158
GR7D2IN02JX2TE	GR7D2IN02JX2TEa	379	1	3	ctt	4	196	207	2	286	Y	49	CGCTAATTCTACCTTGTCCCAC	GTAAATTAGCAGCTTCAACGGG	260
GR7D2IN02GXS4X	GR7D2IN02GXS4Xa	378	1	2	ag	7	151	164	4	171	Y	35	GCAGCATCCTTTTCTGTTTTTC	GTAACAACTTGAACCGGAAAGC	296
GR7D2IN01DHZJL	GR7D2IN01DHZJLa	480	1	4	acat	3	149	160	345	458	N	39	AGCCAAGACCATTTCAGTCATT	GTAACTGATGAGCAAAAGCCAA	166
GR7D2IN02IMEUZ	GR7D2IN02IMEUZa	465	1	2	ac	5	189	198	59	391	Y	45	AATTCGGGACTGTTGTTAATGG	GTAAGCCAAATCACTCGATTCC	289
GR7D2IN02INLSX	GR7D2IN02INLSXb	509	2	3	tct	4	343	354	21	197	N	35	TGTCTCAGAAGCAAAGGATTCA	GTAAGCCAAGATTGGTGGAAAG	173
GR7D2IN01BC3BF	GR7D2IN01BC3BFa	481	1	3	tct	5	338	352	58	477	Y	42	AAGATTCCAGGGAATGACAAGA	GTACTTTTGTCCTTGGTAGCGG	184
GR7D2IN02JG336	GR7D2IN02JG336a	475	2	4	aaat	3	51	62	70	474	N	47	AAACATTATCATTACCCGGTGG	GTAGACCACCGTAGTTTCCGAG	133
GR7D2IN02JG336	GR7D2IN02JG336b	475	2	3	gcc	4	72	83	70	474	Y	47	AAACATTATCATTACCCGGTGG	GTAGACCACCGTAGTTTCCGAG	133
GR7D2IN01BIBYY	GR7D2IN01BIBYYa	484	1	4	atca	3	40	51	83	484	N	40	GACGCTTAGCTTCAACTCCCT	GTAGCAAGTCCAACTTTTTGGG	161
GR7D2IN01CP6TY	GR7D2IN01CP6TYa	460	1	2	ta	7	70	83	88	408	N	42	CATGACAAACTTGACGCTTCC	GTAGCTGGCCCGATGTTATTAG	145
GR7D2IN01C27X1	GR7D2IN01C27X1a	493	1	4	tggc	3	190	201	66	491	Y	48	TGCTTATGCTGTCGGTATTGTT	GTAGGGAGAAATATCCCGGAAC	299
GR7D2IN01A463L	GR7D2IN01A463La	387	1	2	ta	5	169	178	83	334	Y	35	GCATTGGCGACATGAATAGTTA	GTATGCAACAATCGAATCCAGA	204
GR7D2IN01CY2VY	GR7D2IN01CY2VYa	473	1	5	attgg	3	325	339	43	291	N	42	ACGGGGCATACTAGCTAATGAA	GTATGCAACCTCCAAAACACAA	130
GR7D2IN01ESI2M	GR7D2IN01ESI2Ma	494	1	3	att	5	321	335	276	413	Y	34	CGGGATTCAGGTAATTTCAAAC	GTATGTACGGGTCGATGCAACT	300
GR7D2IN01DCIXP	GR7D2IN01DCIXPa	482	1	2	ct	5	76	85	9	302	Y	53	TTGTTCCTTCCCCTGTAGTCAT	GTATTGTAACAACTGCAAGCGG	296
GR7D2IN02HDZU6	GR7D2IN02HDZU6d	506	4	3	tga	4	407	418	1	324	N	46	ATCTTCCCTAAACCGCTTTCTC	GTCAAAATCAGCTCCTCATTCC	247
GR7D2IN01CW8B7	GR7D2IN01CW8B7b	472	2	3	ggt	4	251	262	3	293	Y	58	TATGTTGGAACCCCTGAATACC	GTCACCCCAGACTGATAAGGAG	206
GR7D2IN01ENPS0	GR7D2IN01ENPS0a	413	1	3	ata	4	129	140	123	377	Y	33	TATGACCTCACATTGGATACCG	GTCACTTGTGCACCTGTCATTT	155
GR7D2IN01DZF34	GR7D2IN01DZF34a	531	1	3	att	4	421	432	163	447	Y	30	GGAACGTGTAGAGGTTTTCCTG	GTCATGCAGTTCAAAGAAGAAAGAG	167
GR7D2IN01DAAE1	GR7D2IN01DAAE1a	455	1	4	ttat	3	330	341	16	159	N	31	TGTCTGTGTACTGGTGTTGCAC	GTCATGCTTGACAGCCATTTTA	290
GR7D2IN02HJF01	GR7D2IN02HJF01a	481	1	3	ttc	6	220	237	264	467	N	42	CATTCATCCCACTGCAGACTAA	GTCATGGCATCTGCTGATATGT	266
GR7D2IN02IR8TZ	GR7D2IN02IR8TZb	413	2	3	cag	4	202	213	167	391	Y	42	CAACTCTGCTCTTCACCATCAG	GTCCAGAAAGCCAAGATTGAAA	110
GR7D2IN02GSJ5Q	GR7D2IN02GSJ5Qa	426	1	3	aga	6	98	115	52	192	Y	42	GAAAGCAGAGTTCGGAAGAGAG	GTCCATACAATTCGCAGTTTCA	168
GR7D2IN01AMMH2	GR7D2IN01AMMH2a	561	1	2	ag	6	149	160	180	314	N	33	ACTGTAAAGAGCCCAAGTTCCA	GTCCATGAGATTTTCCCCTTTT	225
GR7D2IN01BIOXR	GR7D2IN01BIOXRa	504	1	4	attg	3	391	402	63	212	N	34	GCAAAGCGCTCTAGTTTATGGT	GTCCATTCAAGCAGGGATACAT	223
GR7D2IN01EC9UJ	GR7D2IN01EC9UJa	504	1	4	attg	3	392	403	63	212	N	34	GCAAAGCGCTCTAGTTTATGGT	GTCCATTCAAGCAGGGATACAT	223
GR7D2IN01APX42	GR7D2IN01APX42a	504	1	4	attg	3	392	403	63	212	N	34	GCAAAGCGCTCTAGTTTATGGT	GTCCATTCAAGCAGGGATACAT	223
GR7D2IN01EX128	GR7D2IN01EX128a	472	1	4	attg	3	391	402	63	212	N	35	GCAAAGCGCTCTAGTTTATGGT	GTCCATTCAAGCAGGGATACAT	222
GR7D2IN02JBO88	GR7D2IN02JBO88a	558	1	3	cct	4	90	101	298	558	N	52	GCTCCTTCTCCGGATAACTTTT	GTCCCACTCTTGGGAATCATTA	274
GR7D2IN01B8K62	GR7D2IN01B8K62a	394	1	3	tct	5	339	353	2	385	Y	42	GATTCCAGGGAATGACAAGAAG	GTCCCAGACTTTGTCCTTGGTA	186
GR7D2IN02HJIUK	GR7D2IN02HJIUKa	314	1	3	gca	4	71	82	53	232	Y	47	CTGCACTGACCCCTGAATTG	GTCCTCGGAGCACAATATCTTC	261
GR7D2IN02G4UMK	GR7D2IN02G4UMKa	398	1	3	gca	5	112	126	194	340	N	48	GTCATCTTGAGATTCAGCAGCA	GTCGTTTCTACCTTCAAATGCC	229
GR7D2IN02JZZHI	GR7D2IN02JZZHIa	394	1	3	tta	4	231	242	2	304	Y	45	GACGCAATACCACCAGATTTTT	GTCTCAAAACCGACAGAAAACC	148
GR7D2IN02I2P8S	GR7D2IN02I2P8Sa	492	1	3	cac	5	84	98	1	306	Y	45	AACTAGCACCAGGACCAACATT	GTCTCATCATCATTGACCTCCA	129
isotig00280	isotig00280a	728	1	3	aga	4	539	550	323	643	Y	43	CACGGAATTCGTCAACTCAATA	GTCTCCATCAAAGGACTCAACC	252
isotig00281	isotig00281a	720	1	3	aga	4	531	542	315	635	Y	43	CACGGAATTCGTCAACTCAATA	GTCTCCATCAAAGGACTCAACC	252
GR7D2IN01DZP5M	GR7D2IN01DZP5Ma	519	1	4	ttta	3	395	406	354	518	Y	45	AGTGGATTAAGCCAACCTTCAA	GTCTGAAACCGTGACAATACGA	274
GR7D2IN02HAXAF	GR7D2IN02HAXAFa	433	1	3	gag	5	131	145	167	283	N	38	CAGTGGAGAAGGAGAGAATCTG	GTCTTGTGTTCATTCCTCGTCA	186
GR7D2IN02F04A3	GR7D2IN02F04A3a	485	1	4	aacc	3	303	314	20	334	Y	40	CTGGCCTGTTAACATAGCATGA	GTGAAAATAACTCCAGCAAGGG	205
GR7D2IN02G3D5S	GR7D2IN02G3D5Sa	490	1	4	gagc	6	387	410	1	336	N	44	ACGGAGTGTAGGCTCAATCAAT	GTGAAAGCCCTAACCCTAACAA	182
GR7D2IN01DKEOV	GR7D2IN01DKEOVa	458	1	2	ag	5	294	303	73	273	N	50	GCACCAGAGGTCACATTCAGTA	GTGAACAGATTGCCCCATAGAT	293
GR7D2IN02HSW2Q	GR7D2IN02HSW2Qa	469	1	3	ttc	10	136	165	65	469	Y	45	ATCAGAAAGCGAGAGCTACCAC	GTGAATTTACACCTCCAGGCAT	265
GR7D2IN02GOA22	GR7D2IN02GOA22a	215	1	3	ctg	4	42	53	54	164	N	42	TGATTTAGCACCTTTTACACCG	GTGACAGAGACGCGACATTAAG	183
isotig00677	isotig00677a	1041	1	3	ttc	4	307	318	297	1028	Y	44	TTACATCATCCAAGCATCAAGC	GTGACAGGGATTATGTGAAGCA	286
GR7D2IN01BIY2P	GR7D2IN01BIY2Pa	507	1	2	ct	5	116	125	113	451	Y	45	AAGTGTGGTGACGTTTTCCTTT	GTGAGTGATGCTGACATGGAAT	202
GR7D2IN02IU2U6	GR7D2IN02IU2U6a	297	1	2	ct	5	121	130	96	203	Y	45	AAGTGTGGTGACGTTTTCCTTT	GTGAGTGATGCTGACATGGAAT	202
GR7D2IN02IODOV	GR7D2IN02IODOVa	486	1	3	ctt	4	108	119	3	329	Y	44	TAGAAGGAAGGCCAATGTCAAT	GTGATCTCGTTTCATTGGTTGA	167
GR7D2IN02FG01F	GR7D2IN02FG01Fa	485	1	3	ctt	4	108	119	3	329	Y	44	TAGAAGGAAGGCCAATGTCAAT	GTGATCTCGTTTCATTGGTTGA	167
GR7D2IN01BML2X	GR7D2IN01BML2Xa	365	1	3	aga	4	85	96	2	190	Y	45	AGTTGGCTTCTTGGTCCTACTG	GTGATGAAACCGGCTAATAAGG	134
GR7D2IN01AHJ4M	GR7D2IN01AHJ4Ma	469	1	3	aga	4	86	97	12	200	Y	45	GAATCTTCAGGATTTCGACAGG	GTGATGAAACCGGCTAATAAGG	192
GR7D2IN02GWGNZ	GR7D2IN02GWGNZa	456	2	4	ttta	4	396	411	237	311	N	35	GGAAATTTAATGCCTAAAGGGG	GTGCAAAAGTGGCCAAAACTAC	220
GR7D2IN02GWGNZ	GR7D2IN02GWGNZb	456	2	2	tc	5	413	422	237	311	N	35	GGAAATTTAATGCCTAAAGGGG	GTGCAAAAGTGGCCAAAACTAC	220
GR7D2IN01CDLAD	GR7D2IN01CDLADa	520	1	4	ttta	3	396	407	355	519	Y	44	AGTGGATTAAGCCAACCTTCAA	GTGCAATACGAAGTGCCAAATA	265
GR7D2IN02JA2T5	GR7D2IN02JA2T5a	251	1	4	ttta	4	82	97	43	126	Y	32	TGCTGTCCTCAATTTTGTCTTC	GTGCAGAGCCTTGCTTTATCTT	164
isotig00912	isotig00912b	791	2	5	tattg	3	729	743	304	666	N	44	TTGAAAAACCTCCCATGTCTCT	GTGCAGTGTTTTGAATTTCTCC	163
GR7D2IN02GX0D3	GR7D2IN02GX0D3a	526	1	2	at	5	404	413	216	311	N	22	AAGTTGCCAGTAAGGACTACCA	GTGCATGAATAGAAACAAACCC	238
GR7D2IN01D4YPQ	GR7D2IN01D4YPQa	472	1	3	tct	4	235	246	4	444	Y	43	TGTGGGAAAGTGTGTCATTAGC	GTGCATTAAGTCATGCTTGGAA	176
GR7D2IN02H1DG9	GR7D2IN02H1DG9a	476	1	3	cat	5	204	218	218	325	N	50	ACATAGCCATAGAACCGAGCAT	GTGCCACCATCAGGTTCTAAAT	157
GR7D2IN01CXIBR	GR7D2IN01CXIBRa	423	1	2	ca	5	342	351	3	311	N	48	TGATGAGTCCATTCCTGCATTA	GTGCCCCTGACATAACCATATT	105
GR7D2IN02INBZO	GR7D2IN02INBZOa	354	2	3	gca	4	224	235	1	285	Y	45	GATTGATTGTGTCATTGCTGCT	GTGCTCGATATTTCAAAGCTGA	178
GR7D2IN01EV4C0	GR7D2IN01EV4C0a	227	1	4	ttca	3	130	141	9	134	N	41	TGGTCAGAGGTTTGGAGACTTT	GTGCTCTTTTCCGAATCCTG	121
GR7D2IN01EDG56	GR7D2IN01EDG56a	479	1	3	cca	4	126	137	22	345	Y	43	TAAGGCTCTTGATATTGCCCAT	GTGGAGATGTGGCTTTCTCTCT	212
GR7D2IN01EJCXG	GR7D2IN01EJCXGa	455	1	3	cca	4	126	137	22	405	Y	44	TAAGGCTCTTGATATTGCCCAT	GTGGAGATGTGGCTTTCTCTCT	212
GR7D2IN02ICX3O	GR7D2IN02ICX3Oa	461	1	5	cctct	3	424	438	163	357	N	48	AGTTTGTGCGAGAAAGGAAAAG	GTGGGAAAAAGCAAAAGTTGAG	134
GR7D2IN02JJKPM	GR7D2IN02JJKPMa	526	1	3	cca	7	434	454	255	461	Y	57	GATGAGGCGGGTTACTATATGC	GTGGGATCTCAGACCCTGAATA	276
GR7D2IN01CYMLL	GR7D2IN01CYMLLa	449	1	5	ctttt	3	208	222	91	228	Y	33	AGACTCTCAGCCCTACATGAAA	GTGGTTGATGTCCTTGATAAGC	297
GR7D2IN01CGC4L	GR7D2IN01CGC4La	499	1	4	ggaa	3	272	283	109	498	Y	45	CATCGACTCCTACCATTTCTCC	GTGTAATGGACAATTTGGGCTT	210
GR7D2IN01B47SS	GR7D2IN01B47SSa	521	1	3	cac	4	286	297	190	318	Y	43	TTACCTTCTTCTCCTCAGGTGG	GTGTCTGGGTGTTTCCCTTAAA	248
GR7D2IN02HCACG	GR7D2IN02HCACGa	417	1	4	caaa	3	302	313	242	376	Y	32	ACTTCAATATCTGGGGCTCAAA	GTGTGTTCCAAATTTGCTTGG	124
GR7D2IN01BK0UT	GR7D2IN01BK0UTb	355	2	4	caaa	3	229	240	87	320	Y	42	CAAATTCAGAGAGGAGGAGCAT	GTGTTCCACCTGAAGCTTCTTT	162
GR7D2IN02FYYGN	GR7D2IN02FYYGNa	257	1	3	ttc	6	199	216	28	222	Y	37	CATTCATCCCACTGCAGACTAA	GTTACAGCGTTAGCATTGATTG	246
GR7D2IN02GHHQY	GR7D2IN02GHHQYa	415	1	4	gtct	3	140	151	3	365	Y	43	AAGGTCTACCATACCCTGCTCA	GTTACATGAGGTGATGGAGCAA	295
GR7D2IN02GZGX0	GR7D2IN02GZGX0b	502	2	3	tgg	4	339	350	41	502	Y	51	CTTATGGAGGATATGGTGGAGG	GTTACTTCCATAACCACTCCCG	261
GR7D2IN02FZB4I	GR7D2IN02FZB4Ia	473	1	4	tgat	3	272	283	393	473	N	36	GGAGAAAGTGGAGGAGAGTGAA	GTTAGGCCAAAAGAACCAAAGA	159
GR7D2IN01CFEPQ	GR7D2IN01CFEPQa	426	1	3	aga	5	172	186	136	333	Y	35	GACCTAAAGTTGCCATTGAACC	GTTAGTTTCTGGCAAAACCTGG	256
GR7D2IN01EE3J6	GR7D2IN01EE3J6a	513	1	3	tgt	7	442	462	134	490	Y	43	ATCCATCTTTCACAACAAGGCT	GTTCATCGAAGAAACGGAAGTC	198
GR7D2IN01A65A2	GR7D2IN01A65A2b	503	2	4	aaag	3	383	394	113	289	N	33	TACGAGCTTCCCTTTGTTTAGC	GTTCATTGAAGTGTGTGATGACTG	172
GR7D2IN02HAU66	GR7D2IN02HAU66a	489	1	3	tgc	4	59	70	1	318	Y	42	TGGATTACTGTTCTGCTGTTGC	GTTCCAAATGTTGGATCACCTT	138
GR7D2IN02IDKJL	GR7D2IN02IDKJLa	525	1	4	ttta	3	180	191	2	175	N	47	GGAGGAGGAAGAAGAATTTGGT	GTTCGATAAAATGGCTTGTGCT	230
GR7D2IN01AFG9F	GR7D2IN01AFG9Fb	293	2	2	ag	8	75	90	127	288	N	40	GGTGTAGAGAGAGCCAGCATTT	GTTCGTTAAGAAGCTTTGCCAC	237
GR7D2IN01D1EOS	GR7D2IN01D1EOSa	406	1	4	ttta	4	341	356	193	306	N	42	ATGACGTAGCAGAGAATGAGCA	GTTCTGGTTGTAGCCTTCATGC	162
GR7D2IN02H4CIA	GR7D2IN02H4CIAb	408	2	3	gga	4	295	306	99	170	N	45	CAGACTGGATTGCTTCCTCTTT	GTTCTTGGATTGCACCTACCTC	223
isotig00894	isotig00894a	803	1	3	aga	4	104	115	1	645	Y	42	CATAGAGAAGTTGCAGCTGGTG	GTTCTTTCAGCCTGAGCAAACT	272
GR7D2IN01CE3E4	GR7D2IN01CE3E4a	446	1	3	atg	4	357	368	77	196	N	32	AGTGTTGAACCAGGTTGCTTTT	GTTCTTTGGGAACCTTAGAATTAGG	108
isotig00863	isotig00863a	827	1	2	ct	5	418	427	301	822	Y	44	GTCAAATCGAGATCGCTCTTCT	GTTCTTTTGGATTCTGCTGCTT	218
GR7D2IN02G8R9H	GR7D2IN02G8R9Ha	426	1	2	ac	6	203	214	144	296	Y	34	CATATGACTACACATCGCCACTC	GTTGAAAAGGGTTTGATTCCAG	200
GR7D2IN02G0A5R	GR7D2IN02G0A5Ra	454	1	2	ct	5	131	140	3	197	Y	43	GTACCTCTTCCCAATCAAACCA	GTTGAGTTCTTGCTTGCCTTCT	275
GR7D2IN02GHO5Y	GR7D2IN02GHO5Ya	501	1	2	tc	9	122	139	281	490	N	43	CCATTACAGTCCCTCTCTTTCG	GTTGATGGAACTGGCTGTGTTA	144
GR7D2IN01EP47R	GR7D2IN01EP47Ra	470	1	3	ctc	4	371	382	127	300	N	43	ATCAGGCAAAGGAATGACAGAT	GTTGATGTCAGTGAAAGCGAAG	135
GR7D2IN02J3ENX	GR7D2IN02J3ENXa	400	1	3	cag	4	328	339	256	399	Y	42	ATCTCGGGCTAATAAGGGAAAG	GTTGCGGCTGATTTGGTAATA	182
GR7D2IN02JK9O0	GR7D2IN02JK9O0a	385	1	2	ac	6	334	345	93	188	N	33	TTAAGGTCCTGATCCTCCTCAC	GTTGGAAATTGTGTATAAGGCG	210
GR7D2IN02GBWAM	GR7D2IN02GBWAMa	523	1	4	caaa	3	183	194	249	491	N	43	AAGAAGCCCAACTGTCTTTGTC	GTTGGAACACGAGCGTATGTTA	286
GR7D2IN01DC6YA	GR7D2IN01DC6YAa	275	1	5	tcgat	3	59	73	72	275	N	46	CGTCACGTCAGTTTGGTAGTTC	GTTGGGCAAATCTTCATCATCT	132
GR7D2IN01DY490	GR7D2IN01DY490a	425	1	3	tct	4	84	95	202	294	N	44	CTTATTCCCACTCCCATCACAT	GTTGTAAACCAACAGCAGCAAG	130
GR7D2IN02IBRCT	GR7D2IN02IBRCTa	530	1	3	ttg	4	493	504	19	171	N	49	AAACCGCAGTTACTAGCCAAAG	GTTGTCTTCCGCCGACAATA	298
GR7D2IN02I121Q	GR7D2IN02I121Qa	426	1	3	aca	4	174	185	224	328	N	36	ATCAAAACACATAACTGCGACG	GTTGTGACAATGTGTTGTGTGG	163
GR7D2IN01A8IX3	GR7D2IN01A8IX3a	483	2	3	gac	4	75	86	1	129	Y	42	GAGCTATAGCATTTTGGACGCT	GTTGTTCCAATTGCTCCTTTTC	287
GR7D2IN01A8IX3	GR7D2IN01A8IX3b	483	2	3	gat	5	192	206	1	129	N	42	GAGCTATAGCATTTTGGACGCT	GTTGTTCCAATTGCTCCTTTTC	287
GR7D2IN02FSKPE	GR7D2IN02FSKPEa	396	1	5	gatat	3	183	197	146	316	Y	34	CATGTTATTCAGAGTGCCAGGA	GTTGTTGCTTGTAAGTTGCTGC	250
GR7D2IN01DEYGE	GR7D2IN01DEYGEa	441	1	4	tcat	3	403	414	136	333	N	37	TAAGCCATCCACATGTAACAGC	GTTTAGAAGGGCAGGACCCC	205
GR7D2IN01CYBMI	GR7D2IN01CYBMIa	364	1	3	tta	4	73	84	6	179	Y	40	TGCTGCTGCATTATTCTTATGG	GTTTCGCCAAGAATTTAACCAG	270
GR7D2IN02J1FNN	GR7D2IN02J1FNNb	506	2	3	cat	5	96	110	128	319	N	43	TCATCCCCATCATCAGATGTAA	GTTTCGTCTCGTAAAAACTGGG	135
GR7D2IN01D0TSP	GR7D2IN01D0TSPa	487	1	4	caga	3	90	101	137	454	N	41	ACCACCATTGAAGAAACTGTTG	GTTTCTCATTCAGGGTTGGAAG	184
GR7D2IN01EPPCO	GR7D2IN01EPPCOa	462	1	4	caga	3	23	34	195	437	N	43	GAAACTGTTGCAAGAAGACACTC	GTTTCTCATTCAGGGTTGGAAG	172
GR7D2IN02H88B5	GR7D2IN02H88B5a	466	1	4	taaa	4	85	100	180	341	N	38	CACTCCTGAAAAGTACGCATTG	GTTTCTCCTTGCTCCTTAGCTG	193
GR7D2IN01AN6ZY	GR7D2IN01AN6ZYa	296	1	5	gaaga	4	82	101	49	123	Y	39	AGAATTGCTCTTCAAGCCTGG	GTTTTAAATGTTTCTGTCGGGC	218
GR7D2IN01B4HGH	GR7D2IN01B4HGHa	559	1	3	ctc	5	94	108	23	484	Y	55	GGGTGCTTCATTTCTGATCATT	GTTTTAATTGTGGAAGAACGGG	186
GR7D2IN02I2O2A	GR7D2IN02I2O2Aa	546	1	3	aat	8	104	127	90	380	Y	44	AATAATCCTTTTGAGGGTGGGT	GTTTTACAGGCCGTTAGGGTTT	212
isotig00229	isotig00229a	602	1	3	cag	4	87	98	24	362	Y	45	ATGGTAACAGTAGCATCCGCTT	GTTTTGAGCGAAGTCAGTGTTG	242
GR7D2IN01DWU9L	GR7D2IN01DWU9La	452	2	2	tc	5	158	167	146	256	Y	20	GTAGGATAAAAAGACAGATGGCCT	GTTTTGATGTGGGTCTAGAAGATG	100
GR7D2IN02HHFE4	GR7D2IN02HHFE4a	419	1	3	cag	8	288	311	48	419	Y	45	ACAAGTGCCAAGTCAGAATGTG	GTTTTGTTGATGAAACTGCTGC	172
GR7D2IN02F1AFR	GR7D2IN02F1AFRa	490	1	5	cattg	3	212	226	238	396	N	39	ACCTCCAAGTTATCAACAGCCT	GTTTTGTTGGAGAAAACGGTTC	298
GR7D2IN02IOONL	GR7D2IN02IOONLa	422	1	4	ttgc	3	74	85	276	401	N	34	AAGGAGATTTCTCTGCGTTCTG	TAAACGCCAATGACATGAGTTC	288
GR7D2IN02IH66L	GR7D2IN02IH66La	235	1	4	gcaa	3	164	175	86	235	Y	43	AAACCCTCAAACAGCAGAGGTA	TAAACTTGTATGCGACCTGTCC	103
GR7D2IN01EQW9V	GR7D2IN01EQW9Va	496	1	3	gaa	5	437	451	128	496	Y	41	ATCGAGGATACACCGTTATTGG	TAAAGCCATGTCTCGAACCAC	107
GR7D2IN01DRWNX	GR7D2IN01DRWNXa	501	1	3	tgc	4	302	313	120	482	Y	41	ACCGGCATATCTTCATACTGCT	TAAATGAAGGTCGTCTGCTCAA	299
GR7D2IN01ALRXU	GR7D2IN01ALRXUa	284	1	5	gaaga	4	82	101	49	123	Y	40	AGAATTGCTCTTCAAGCCTGG	TAAATGTTTCTGTCGGGCTCTT	214
GR7D2IN01D44LV	GR7D2IN01D44LVa	438	2	3	cat	5	199	213	2	415	Y	41	ATTCTCTTCCCCATCTTCTTCC	TAACAAGAGTGGTGTGATTGGG	118
GR7D2IN01D8V0S	GR7D2IN01D8V0Sa	474	1	3	ggt	4	243	254	18	386	Y	48	CCGTCAAATCTCCAATCTTTCT	TAACACAAGTCCCCCAAATACC	260
GR7D2IN01EH7HR	GR7D2IN01EH7HRa	348	1	3	gaa	4	302	313	65	322	Y	45	GCAAGAAAGGAGAAGTTGGAGA	TAACCCAGAACCCACTTTTGTC	265
GR7D2IN02FMJIZ	GR7D2IN02FMJIZa	266	1	4	gtct	3	140	151	3	239	Y	44	AAGGTCTACCATACCCTGCTCA	TAACCCTCGATGTCTGTGATTG	180
GR7D2IN02H8PB6	GR7D2IN02H8PB6a	253	1	3	cag	5	127	141	42	251	Y	49	CCCGATGAATATAACAACAGCA	TAACGACTGTTCCTGAGGTGAA	145
GR7D2IN01C8KL8	GR7D2IN01C8KL8a	502	1	3	cct	5	246	260	48	398	Y	45	GGAGAGGGTCGTGTTGTTTTAG	TAAGAAGCGTTTCGAACAGACA	251
GR7D2IN01AXO7U	GR7D2IN01AXO7Ua	388	1	3	aat	4	32	43	98	289	N	40	CTTGGAGTCAGATGCAGTGG	TAAGACTCCACGATGATTCCCT	129
GR7D2IN02GXMRL	GR7D2IN02GXMRLa	492	1	3	ttc	4	103	114	300	398	N	40	ACAAGGAGAAGGTGGAGAACAA	TAAGAGCTAGAACAACCGGAGC	275
GR7D2IN02G5ZRC	GR7D2IN02G5ZRCa	495	1	3	ttc	4	103	114	374	481	N	40	ACAAGGAGAAGGTGGAGAACAA	TAAGAGCTAGAACAACCGGAGC	275
GR7D2IN02F9BGV	GR7D2IN02F9BGVa	297	1	3	tga	4	204	215	7	297	Y	37	CTCGGGATGCTGATCTTACATT	TAAGATGCTGCCTCATCAAATC	102
GR7D2IN01EZNJD	GR7D2IN01EZNJDa	468	1	3	acg	4	324	335	1	225	N	52	CGATGTATTGAGCTTCCCTTTC	TAAGCTTCGGAGGAAGCATAAG	208
isotig00861	isotig00861a	839	1	2	at	5	740	749	202	723	N	44	TACTGTGAAAAGGAGGCAGTGA	TAAGGGAACAAGGATTTGGTCA	225
isotig00468	isotig00468a	3885	1	5	ttaaa	3	1678	1692	2608	3840	N	39	GTCTACTTCCCCTCGAATGATG	TAAGTACATCGTGGCATAACCG	159
isotig00716	isotig00716a	969	1	3	atg	4	541	552	207	824	Y	47	TAACTTGCAGCGTGTACTTCGT	TAATCAATTGCACCAGAACCTG	284
GR7D2IN02I8GG5	GR7D2IN02I8GG5a	524	1	3	aga	4	250	261	218	418	Y	40	AGTGGCCAATCATGGAAGTAGT	TAATCCTCCGAAGAAGCAGAAG	233
GR7D2IN01C3PW9	GR7D2IN01C3PW9a	488	1	4	tatc	3	132	143	333	464	N	35	GTGACCAACCTAAGTGCATCAA	TAATCTGCTGCTGACCTTCTGA	175
GR7D2IN01BR0LC	GR7D2IN01BR0LCa	490	1	4	tatc	3	130	141	331	462	N	35	GTGACCAACCTAAGTGCATCAA	TAATCTGCTGCTGACCTTCTGA	175
GR7D2IN02GCJDL	GR7D2IN02GCJDLa	412	1	2	tg	5	270	279	43	321	Y	47	GGAAACAAAGGAAAGATGAACG	TAATGCCTTCCAAAGATAGCGT	221
GR7D2IN01BKPUE	GR7D2IN01BKPUEa	501	2	4	tttc	3	117	128	189	482	N	47	CTACAACAATTTCCCACCGAAT	TAATGTTGTTCGGACATGGAAG	151
GR7D2IN01ED058	GR7D2IN01ED058a	454	1	2	ac	9	172	189	10	135	N	35	ATGATTCTGGAGTGGAGAGGAA	TAATTGGTGTCAGGAATTGCAC	288
GR7D2IN02GZXP3	GR7D2IN02GZXP3a	433	1	4	taaa	3	93	104	157	330	N	36	TCTACGAGCAAAAACCTTGTTC	TACAACCTCTTCGTCTTGCTGA	200
GR7D2IN02HUCK1	GR7D2IN02HUCK1a	473	1	3	ctt	6	225	242	3	215	N	42	AGTTGGCTTTGATGTAGAAGGC	TACAATTGAGGTTGATTCTGCG	217
GR7D2IN01CWWW2	GR7D2IN01CWWW2a	485	1	2	tc	5	36	45	84	485	N	43	GCATTCTCTTCTGTCGTCTTGA	TACAGCAGGTTACCCAACTCCT	263
GR7D2IN01DBQVA	GR7D2IN01DBQVAa	484	1	2	tc	5	36	45	84	464	N	43	GCATTCTCTTCTGTCGTCTTGA	TACAGCAGGTTACCCAACTCCT	263
GR7D2IN02GQO9M	GR7D2IN02GQO9Ma	483	1	2	tc	5	36	45	84	395	N	43	GCATTCTCTTCTGTCGTCTTGA	TACAGCAGGTTACCCAACTCCT	263
GR7D2IN01AGH6Y	GR7D2IN01AGH6Ya	401	1	3	agc	4	334	345	37	189	N	47	TATGCCAGTAGAGTAGCCAGCA	TACAGCTCCCCTCGTTTTAGAC	147
GR7D2IN02JP7HV	GR7D2IN02JP7HVb	436	2	3	ctt	6	185	202	104	346	Y	44	ACTCTTTTGCCCAAATCCTCTT	TACATCCGGAGAAGTATTGCCT	299
GR7D2IN02HG0JH	GR7D2IN02HG0JHa	270	1	4	attt	3	182	193	2	115	N	39	TGCCAAACAATAGAAGACGTTG	TACATGAAATCCCATAAAGGGC	198
GR7D2IN02GC0P9	GR7D2IN02GC0P9a	497	1	3	tta	4	378	389	117	311	N	36	GTTGGGTGGTAAAAAGCAGTTC	TACCAAGAGCACATCACCAATC	190
GR7D2IN02IKG6H	GR7D2IN02IKG6Ha	506	1	5	tttta	3	196	210	346	471	N	28	CTGAAGCAGAGGAGAAGGTGTT	TACCCAAATACGTTGTGCTTCA	188
GR7D2IN01EL9ZR	GR7D2IN01EL9ZRa	247	1	3	ctc	4	139	150	12	245	Y	45	GATATTCCAACCAACGGTTCAT	TACCTGAAGGAGGTGATGGAGT	127
isotig00865	isotig00865a	836	2	3	tca	5	244	258	234	836	Y	51	TAGAATCACGCAGAGGAAGACA	TACGGTTATGAGAAGCGTGATG	253
isotig00153	isotig00153a	950	1	3	tct	4	794	805	28	861	Y	40	ACAGGAAAAGGAGCACTAGCAC	TACTCATCAGCATCTTCATCGG	155
isotig00154	isotig00154a	950	1	3	tct	4	794	805	28	861	Y	40	ACAGGAAAAGGAGCACTAGCAC	TACTCATCAGCATCTTCATCGG	155
GR7D2IN02ITZMK	GR7D2IN02ITZMKa	293	1	3	gga	4	106	117	1	162	Y	56	GGAAGTGGAGGTCCATGTAAAA	TACTCTTCCTCTTGGTCAGGGA	135
GR7D2IN01BZQJ7	GR7D2IN01BZQJ7a	376	1	4	ttct	3	31	42	3	365	Y	41	CGAACTGTACTAGGATCATCTTGA	TACTTGAAAGTGGTGTGGTTGC	169
isotig01015	isotig01015a	720	1	3	ggt	5	456	470	89	493	Y	51	GATTTGTCACTTTCCGTGATGA	TAGATCCTCCACCATATCCACC	298
GR7D2IN01DI5F0	GR7D2IN01DI5F0a	489	1	2	tc	6	326	337	3	401	Y	39	CAAAGAAGGCAGAAAGGTATGG	TAGCAAAGCACTNACGGGTAAC	210
GR7D2IN01A7N6B	GR7D2IN01A7N6Ba	486	1	4	gaaa	3	161	172	255	353	N	41	AGTGTTTGGACAGAGAGGCAAT	TAGCATCAAAACACAAAGGTGC	291
GR7D2IN02HRW42	GR7D2IN02HRW42a	456	1	4	ttga	3	281	292	2	247	N	38	ATCTTCTGTGTCGTCCATTCCT	TAGCCCTCTCTTCTGCAAATTC	225
GR7D2IN01C21M8	GR7D2IN01C21M8a	451	1	3	aca	4	321	332	2	382	Y	44	AGGAAACCATTAGACTTTGGCA	TAGCGCCGTTGTTGTACATATC	286
GR7D2IN02HYTP1	GR7D2IN02HYTP1a	504	2	3	att	4	83	94	15	251	Y	37	TCCTCTTCTCCTGTCTTTGCTT	TAGCTGGTTATCTCAGGGCAAT	236
GR7D2IN01CG2XP	GR7D2IN01CG2XPa	426	1	2	ta	5	243	252	235	426	Y	40	CTGGAACCCAGGTGAACTTTAG	TAGCTTCTTGTTCCTGCTACCC	167
GR7D2IN01CTVQB	GR7D2IN01CTVQBb	420	2	4	atga	3	370	381	166	420	Y	36	ATTCTGGTGCTGGTTCTTCATT	TAGGAGAGGATTTAGGCTCGTG	154
GR7D2IN01EVIFP	GR7D2IN01EVIFPa	462	1	3	tgc	4	396	407	1	447	Y	48	GTGAAATGGGAAACATGGACTT	TAGGCTCACATAATGGCAACAG	127
GR7D2IN01CN3JM	GR7D2IN01CN3JMa	412	1	4	ttgc	3	271	282	104	184	N	30	CTTTTAGAGCCGATGACTGGTT	TAGGCTGAACTGGGCTAAAAAC	228
GR7D2IN01DR90B	GR7D2IN01DR90Ba	459	1	2	tc	5	172	181	13	144	N	36	TCAGTGTAAATCCATGTAGCGG	TAGGTTTAAGGCCTCTGTCTCG	263
GR7D2IN01BHQXZ	GR7D2IN01BHQXZa	539	1	2	ta	11	397	418	59	124	N	31	TGAACAGTCAAGGCAATGTTCT	TAGTAATGAGCCCCAATTCGTT	180
GR7D2IN02H4GRN	GR7D2IN02H4GRNa	440	1	2	ga	5	51	60	2	124	Y	35	AAATGAGAACAATATGGGAGGG	TAGTCTCTCAGTTGCGGCAGTA	284
GR7D2IN01AVQOI	GR7D2IN01AVQOIa	436	1	3	agc	4	332	343	9	188	N	47	TATGCCAGTAGAGTAGCCAGCA	TAGTTGAATTACAGCTCCCCNC	156
GR7D2IN02IU6G2	GR7D2IN02IU6G2a	421	1	2	ca	5	192	201	3	119	N	32	AAGTTCCAACCTAAACCCCATT	TANATCGTCCCTTTGGTATGGA	292
GR7D2IN01AZPAQ	GR7D2IN01AZPAQa	506	1	3	cca	6	363	380	11	169	N	45	GAGATTTTCAAGTAACGGCCAC	TATAGAATGGAAGGCAATTCCG	177
GR7D2IN01ACOF5	GR7D2IN01ACOF5a	403	1	3	caa	6	337	354	78	239	N	38	CTGCTGTAGGTTCTTTAGGCGT	TATAGTTACCATGCCCTCACGG	111
GR7D2IN01CKAID	GR7D2IN01CKAIDa	514	1	2	ac	5	111	120	76	240	Y	37	TCATGCACAGCACCAGTACATA	TATAGTTCTTGGGGTCCAGAGC	105
GR7D2IN01DB1P1	GR7D2IN01DB1P1a	471	1	2	at	5	336	345	104	280	N	33	AATGGTGAAGCAATTCAGAGGT	TATATCCATCAACACCACTCGC	224
GR7D2IN02HG92Y	GR7D2IN02HG92Ya	262	1	4	tatc	3	166	177	148	237	Y	37	GTGGCACTAAACATTCCTCACA	TATATGCCTTGGACGTTTCCTC	202
GR7D2IN01C2CZP	GR7D2IN01C2CZPa	398	1	4	aaat	4	146	161	245	361	N	29	TCAAATACATCGTATTGCGCTC	TATCAAGCCATTTTCACTGTGC	188
GR7D2IN01DOPFF	GR7D2IN01DOPFFa	483	1	3	atc	4	248	259	2	415	Y	44	TTCCAATTTCCCTTCAGCTCTA	TATCACATAGCCCATTCTGACG	258
GR7D2IN02I145X	GR7D2IN02I145Xa	525	1	3	ctt	5	204	218	243	464	N	39	AGCAAAGTGTGAAGTGAGTGGA	TATCAGCACCAACTTCCCTTCT	190
GR7D2IN02IMDVW	GR7D2IN02IMDVWa	305	1	3	aag	6	91	108	143	286	N	45	CGCAACAGAATGTGGAAAGTAA	TATCCTCTTGTGGAGTGGGAGT	210
GR7D2IN02IHWZ9	GR7D2IN02IHWZ9a	474	1	2	ga	7	422	435	88	324	N	40	ACAGATTCAGGGAAGGAATCAA	TATCGATCTTCTCTCCCTCTCC	298
GR7D2IN02GS09K	GR7D2IN02GS09Ka	326	1	4	taaa	3	142	153	175	315	N	36	AGATGTACCTAAACTCGGCCAC	TATGAATGAGCTGCTTCAATGG	192
isotig00814	isotig00814a	874	2	3	ctg	5	144	158	129	863	Y	61	ACATCAGTTTGAGAATCCCCAC	TATGCCACCTCCTCCACCTAAT	101
GR7D2IN02FP6A7	GR7D2IN02FP6A7a	485	1	2	tc	5	394	403	334	429	Y	43	GAGAGAGGAAACACACGAGCTT	TATGCCTATTCGCATACACACG	168
GR7D2IN02G0NIH	GR7D2IN02G0NIHa	425	2	4	catc	3	219	230	1	303	Y	40	TCTTCTTTTCTTTGCAGAACCC	TATGGATGCCAACCTAATGTGA	277
GR7D2IN01BIA1J	GR7D2IN01BIA1Ja	494	1	2	at	6	81	92	164	223	N	38	CCTTCGATCTCAACAACTGTCA	TATGTGTTGGTGAAGAGATGGC	150
GR7D2IN01BNOYR	GR7D2IN01BNOYRa	500	1	3	cac	4	228	239	179	292	Y	43	AGACTGAAGCCCATATCATCGT	TATTAAGGGAATCCTTGGCTCN	265
GR7D2IN01BBY35	GR7D2IN01BBY35a	456	1	3	aag	4	51	62	146	376	N	41	ACGACAACCCATCTGTGACAT	TATTCACTGGAGCACTTGCACT	177
GR7D2IN02H8HRM	GR7D2IN02H8HRMa	491	1	4	ttca	3	221	232	217	306	Y	33	TTTGTGATGTGTTCTTCGGTTC	TATTCGTTATGCACACCAAAGC	241
GR7D2IN02GGPQS	GR7D2IN02GGPQSa	546	1	3	tct	5	139	153	264	545	N	43	TACAAAGGATTCAACCATCCGT	TATTGAGTTCTGAGCAGGGGTT	230
GR7D2IN01EE1KT	GR7D2IN01EE1KTa	432	1	3	atc	5	372	386	3	266	N	42	ATGTGCTTGTTCCCCTGTAAGT	TATTGGCACAGACCACTGTAGG	203
GR7D2IN01BJKTB	GR7D2IN01BJKTBa	497	1	3	ctt	4	205	216	197	487	Y	41	TCAAGTCACACAACATGGAACA	TATTGTCCCTCAACACATCCAG	199
GR7D2IN02HTAAB	GR7D2IN02HTAABa	404	1	3	ctt	4	195	206	187	321	Y	41	GCAACATGGAACAGACTAACCA	TATTGTCCCTCAACACATCCAG	190
GR7D2IN01CLQ2V	GR7D2IN01CLQ2Va	496	1	3	gat	5	100	114	43	339	Y	42	AAAGGTCAGGGATGAACTTGAA	TATTTTCGAACCAATAGTGGGG	154
GR7D2IN01DL0PE	GR7D2IN01DL0PEa	507	1	3	gat	5	100	114	43	339	Y	42	AAAGGTCAGGGATGAACTTGAA	TATTTTCGAACCAATAGTGGGG	154
GR7D2IN01DRX3P	GR7D2IN01DRX3Pa	505	1	3	gat	5	100	114	43	339	Y	42	AAAGGTCAGGGATGAACTTGAA	TATTTTCGAACCAATAGTGGGG	154
GR7D2IN01E3R5M	GR7D2IN01E3R5Ma	545	1	4	gaag	3	337	348	288	401	Y	39	TGCTTGCTTACCTTCTGACGTA	TCAAAAACTCTTCTCTTTCGGC	153
GR7D2IN01AG2JC	GR7D2IN01AG2JCa	457	1	3	gca	4	92	103	1	348	Y	53	GAGGTGGGTAAGCGTATCCTG	TCAAAGAGCTTTTGGATTCTCC	294
GR7D2IN01DQKJZ	GR7D2IN01DQKJZa	487	1	3	tgg	4	38	49	243	461	N	43	GTGGTGCTGGTGGGTTTAAG	TCAACGAAGAAGACGATGAAGA	135
GR7D2IN02JJ0T1	GR7D2IN02JJ0T1a	474	1	4	ttgc	3	226	237	102	257	Y	39	AATGCTTAAGTTGCCTAGCTGC	TCAAGAACATAGCCGAGTCAAA	226
GR7D2IN02GQQK2	GR7D2IN02GQQK2a	549	1	5	aatca	3	320	334	417	539	N	38	ATTCACAGAGAATTCCATGCCT	TCAAGACGTATGTGACTGGTCC	258
GR7D2IN01D09IB	GR7D2IN01D09IBa	555	1	4	tttc	3	382	393	315	437	Y	36	TTATTCAGCCCAGGTATCAGGT	TCAAGATGATAGGTGACCCCTT	285
isotig00726	isotig00726a	976	1	3	tga	5	607	621	236	976	Y	44	GAAACTCAGAAAATGTGCCTCC	TCAAGCGTAGTAGCGAGATCAA	289
isotig00617	isotig00617a	1204	2	3	tgc	6	223	240	132	902	Y	43	CCTAAAAGCACCCATGAAAGAC	TCAAGGACATTGTTTGGACTTG	238
GR7D2IN01DBIRB	GR7D2IN01DBIRBa	470	1	4	cttt	3	84	95	275	373	N	35	GAATCTGCAACACCTACTTCCC	TCAAGTGTTGGGTCTGAATGAG	237
GR7D2IN02HUQC5	GR7D2IN02HUQC5a	489	2	3	agc	4	348	359	6	488	Y	47	ATTGCTGAAGGAGAGAGGAGTG	TCAAGTTCCAATCTCTGCAATG	248
GR7D2IN02HUQC5	GR7D2IN02HUQC5b	489	2	3	tgg	4	389	400	6	488	Y	47	ATTGCTGAAGGAGAGAGGAGTG	TCAAGTTCCAATCTCTGCAATG	248
GR7D2IN01CD2C4	GR7D2IN01CD2C4a	501	1	4	cttt	3	365	376	1	186	N	44	TTTTAGACCCTCCTCCCATGTA	TCACAAAGGAGAAGTAGGCCAT	223
isotig00675	isotig00675a	1059	1	3	ttg	5	370	384	1	939	Y	44	ACTTCCACCATAGGGACTGCTA	TCACAGTCAAAGTCAACAGCCT	274
GR7D2IN01A2KZ6	GR7D2IN01A2KZ6a	511	2	4	aaag	3	129	140	16	300	Y	45	GTCGTTGAGTCCATGACTTTGA	TCACCATAGGATTTGCCTCTCT	208
GR7D2IN01A2KZ6	GR7D2IN01A2KZ6b	511	2	3	aag	4	149	160	16	300	Y	45	GTCGTTGAGTCCATGACTTTGA	TCACCATAGGATTTGCCTCTCT	208
GR7D2IN01BTBK8	GR7D2IN01BTBK8a	493	2	4	taaa	4	373	388	246	380	N	33	AGACTTTGGTGTTCCGTTCTGT	TCACTCATTCATTCATCCCACT	155
GR7D2IN02FPEQG	GR7D2IN02FPEQGa	387	2	3	gct	4	55	66	91	387	N	43	CGTTAACTTTAGCCCTTCATGG	TCACTGCTAAGGTCTCTCTCCC	193
GR7D2IN01B5ZLW	GR7D2IN01B5ZLWa	367	1	3	aga	4	34	45	114	365	N	46	CGAAATCAATGAGAACAACAGC	TCACTGTCTCTACGCCTTCAAA	182
GR7D2IN01EEHTN	GR7D2IN01EEHTNa	465	1	3	tgc	4	229	240	64	390	Y	45	CGAGAAAGCTCTGGAAGAATGT	TCACTTCATCCATGTTAGTGGC	263
GR7D2IN02J6KFN	GR7D2IN02J6KFNa	400	1	3	tag	7	137	157	78	251	Y	36	TGAATGTACGTTGAAGGAACCA	TCACTTTTGTTGGGACCTCTTT	128
GR7D2IN02I64ZF	GR7D2IN02I64ZFa	490	1	4	ttta	4	309	324	135	257	N	29	ACATTGGCTTCAATTAAGCAGC	TCAGAAACCCAAATCCCATAAC	131
GR7D2IN01AR5TA	GR7D2IN01AR5TAa	471	1	3	cca	4	202	213	3	419	Y	47	TTCGTCTAAGATGCAGATCCAA	TCAGAAACCCAGACTCATAGCA	229
GR7D2IN01ECB66	GR7D2IN01ECB66a	501	1	2	gt	6	214	225	282	500	N	38	TGACCTCCATCAGAGTCAGCTA	TCAGAGGAGTGCCAATAGACAA	221
GR7D2IN01EDW6K	GR7D2IN01EDW6Ka	469	1	2	gt	6	214	225	282	467	N	39	TGACCTCCATCAGAGTCAGCTA	TCAGAGGAGTGCCAATAGACAA	221
GR7D2IN01C5RLG	GR7D2IN01C5RLGa	464	1	2	gt	6	214	225	282	440	N	39	TGACCTCCATCAGAGTCAGCTA	TCAGAGGAGTGCCAATAGACAA	221
GR7D2IN02J3HOG	GR7D2IN02J3HOGa	526	1	2	tc	6	189	200	2	145	N	38	GAGAATGTGGAGGACAGGAAAC	TCAGATTTGGTCAGCTTGAAGA	195
GR7D2IN02G96E1	GR7D2IN02G96E1a	233	1	2	ta	9	38	55	55	108	N	29	GGGATACTTGGGGTGAATTCTT	TCAGCATCAGTTGTGTTTGAGA	168
isotig00752	isotig00752a	931	2	3	tgc	4	124	135	292	819	N	43	CCCCTTCATCTCCAAACTTCTA	TCAGCCCCAGCTTATACAAAGT	125
GR7D2IN01ACB4R	GR7D2IN01ACB4Ra	506	1	3	gtc	4	179	190	1	438	Y	44	CTCTGTGTCCACCTAGTGCTTG	TCAGCCTACCGCTATTGGTAAT	125
GR7D2IN01D8I3B	GR7D2IN01D8I3Ba	443	1	3	gaa	4	83	94	2	214	Y	47	GAAGCATCAAAGAGTCTGGCTT	TCAGCCTTTGAATGAGAGTTCA	177
isotig01253	isotig01253a	593	1	3	gcc	4	149	160	393	593	N	44	TACTCTCATGTTTTGGTGGTGC	TCAGCTAAACCTGCGTAAATGA	184
GR7D2IN01E09ZV	GR7D2IN01E09ZVa	332	1	3	tca	4	68	79	1	147	Y	43	TCAGAGCTATTGTCATCGTCGT	TCAGGAGGCAACCTTATTTGTT	259
GR7D2IN01AEJ7J	GR7D2IN01AEJ7Ja	334	1	3	tca	4	68	79	1	147	Y	43	TCAGAGCTATTGTCATCGTCGT	TCAGGAGGCAACCTTATTTGTT	258
GR7D2IN01DL44V	GR7D2IN01DL44Va	501	1	4	aaat	3	145	156	290	499	N	37	CCTATACACATCCAGACGGTCA	TCAGGCACTTCAGCTCATAAAA	220
GR7D2IN01DMSOI	GR7D2IN01DMSOIa	313	2	4	aaat	3	34	45	128	307	N	38	TAAGCCTGATGACATGAACGAC	TCAGGCTTTAGGAGTTGACACA	223
GR7D2IN01DMSOI	GR7D2IN01DMSOIb	313	2	3	ctt	4	160	171	128	307	Y	38	GGGCACATGTACATTTTTCTGA	TCAGGCTTTAGGAGTTGACACA	110
GR7D2IN01CIA8F	GR7D2IN01CIA8Fa	470	1	2	tg	5	105	114	328	423	N	30	GGCTTATTTTCTGAAGATGGTG	TCATAAACACATCAAACGCTCC	167
GR7D2IN02JE004	GR7D2IN02JE004a	362	1	3	tcg	4	98	109	175	309	N	50	GCATACCGAGATGAAAAATTGC	TCATCCTGGGAAATTCCAATAC	117
GR7D2IN02H8JY5	GR7D2IN02H8JY5a	409	1	3	tga	4	298	309	99	398	Y	43	ATTCCGTGAAAGTGGTGACTCT	TCATGCAGATGATAGAACGACC	125
GR7D2IN02IOSNZ	GR7D2IN02IOSNZa	463	1	3	cat	4	166	177	11	361	Y	42	CACTGGTCTGTACATTGGTTGG	TCATGCTGTAGCTCGTTCTCAT	143
GR7D2IN02JOK4E	GR7D2IN02JOK4Ea	462	1	3	cat	4	166	177	11	361	Y	42	CACTGGTCTGTACATTGGTTGG	TCATGCTGTAGCTCGTTCTCAT	143
isotig00746	isotig00746a	938	1	3	tgc	4	240	251	160	852	Y	54	AGATGCCCAGGCAGATAATTT	TCATTCTCGGTAAACGTGTGAG	297
GR7D2IN01D2P2I	GR7D2IN01D2P2Ia	488	1	3	gct	5	208	222	336	488	N	46	GCACCTGTTATTGATTGCAGAG	TCATTGACACCTCCAAAGAAGA	213
GR7D2IN02G79W0	GR7D2IN02G79W0a	467	1	3	gtc	6	103	120	101	466	Y	46	TTGTACGGCTTACCTTACCTGC	TCCAAACAACATAATCTCACGG	141
GR7D2IN01BJ0EG	GR7D2IN01BJ0EGa	212	1	2	ta	13	129	154	24	74	N	33	GAAGCTTTTCAAAACCCATCAG	TCCAACATAGGTCTGAGTCCCT	155
GR7D2IN02JLBRR	GR7D2IN02JLBRRa	363	1	2	ga	6	44	55	291	359	N	38	TCAAAAGATCACAAACCTGAGC	TCCAATAGCCCTTGACAAGTTT	114
GR7D2IN01C7WQC	GR7D2IN01C7WQCa	496	2	3	aga	4	75	86	162	425	N	42	CAAGAATTCGATAACGTCACCA	TCCACCATGAAGAAATAATCCC	232
GR7D2IN01C7WQC	GR7D2IN01C7WQCb	496	2	3	tga	4	87	98	162	425	N	42	CAAGAATTCGATAACGTCACCA	TCCACCATGAAGAAATAATCCC	232
GR7D2IN01A15UP	GR7D2IN01A15UPa	452	1	4	atta	3	49	60	147	284	N	45	GGATACAGAACAGGGTTTTAACTCA	TCCAGAAGCAAACAGACAAGAA	290
GR7D2IN02I8FQF	GR7D2IN02I8FQFa	350	1	2	ga	5	26	35	5	163	Y	46	TATGACGTCGACGCTAAGGAAG	TCCAGACTCACACTAGCCAAAA	269
GR7D2IN02HY3W7	GR7D2IN02HY3W7a	539	1	3	tca	5	411	425	302	457	Y	34	TTCCTGCTTCATTAGTTCTCCC	TCCAGAGAAAAACAAGGGACAT	177
GR7D2IN02F1LFJ	GR7D2IN02F1LFJa	429	1	4	ggtg	3	140	151	207	428	N	44	CACAACAGCAATAACCCTTCAA	TCCATCTGATGCTGTTCTCCTA	233
GR7D2IN02HAWO0	GR7D2IN02HAWO0a	433	1	3	atc	4	93	104	17	151	Y	35	AAGGCCAGCACTTAGTAAAGCA	TCCATTCTGTGATTCTTTGGTG	271
GR7D2IN02GYIDJ	GR7D2IN02GYIDJa	500	1	3	tgg	6	63	80	156	452	N	47	GCACCATCAAAAAGGAAGAGAT	TCCATTGTCTCGTCAGTTTGTC	258
isotig00467	isotig00467b	4093	2	4	ttca	3	2781	2792	880	2394	N	36	GGAAATTTTCTACTCCATCCGA	TCCCAAGCACACAAATTCTCTA	285
isotig00058	isotig00058b	7925	3	4	attt	3	4524	4535	249	1496	N	35	CTGGTCGGTTCAATAAGGTCAT	TCCCACGTAAATAAGGAGCTGT	265
isotig00059	isotig00059b	7898	3	4	attt	3	4524	4535	249	1496	N	35	CTGGTCGGTTCAATAAGGTCAT	TCCCACGTAAATAAGGAGCTGT	265
isotig00060	isotig00060b	6832	3	4	attt	3	3431	3442	249	1496	N	35	CTGGTCGGTTCAATAAGGTCAT	TCCCACGTAAATAAGGAGCTGT	265
isotig00061	isotig00061b	6805	3	4	attt	3	3431	3442	249	1496	N	35	CTGGTCGGTTCAATAAGGTCAT	TCCCACGTAAATAAGGAGCTGT	265
GR7D2IN01A93XM	GR7D2IN01A93XMa	430	1	2	ga	5	378	387	32	274	N	37	AATTCAACAACACCCCAGAATC	TCCCACTTGATTGTTCTTCTCA	265
GR7D2IN02I6DI0	GR7D2IN02I6DI0a	534	1	3	gct	4	330	341	59	481	Y	43	AGGAAAGAGGTGAAGGCTCTCT	TCCCAGCATATATACCAGTCCC	225
GR7D2IN01DMZ5D	GR7D2IN01DMZ5Da	339	1	4	aaat	3	52	63	300	338	N	32	TGTAGATACACACTTGTTCAGAGGA	TCCGACTACCATTCTTTCACCT	285
GR7D2IN02II3JC	GR7D2IN02II3JCa	381	1	4	caaa	3	245	256	180	374	Y	32	ATAAGCCTCTTTCTCCACATGC	TCCTAGTGCAAATAACCCCAAT	132
GR7D2IN02JRNIL	GR7D2IN02JRNILa	393	1	4	aatg	3	291	302	151	288	N	38	CCTATTACTCCCTCCATCCCTC	TCCTCAACCCACAACCTTCTAT	139
GR7D2IN02J002V	GR7D2IN02J002Va	504	1	3	atc	4	131	142	2	340	Y	41	GGGATCTCAGGGGAGTAGAACT	TCCTCAGGATGCTGATCTTACA	194
GR7D2IN01ATFJC	GR7D2IN01ATFJCa	403	1	2	tg	12	320	343	11	205	N	40	GGCCAAGTGGAATACAGAAGAG	TCCTCATAAGGAGTTCACTCTCAA	193
GR7D2IN01AN6W8	GR7D2IN01AN6W8a	346	1	2	ag	5	260	269	103	246	N	54	AGCCAAAAGCATGATCAGAACT	TCCTCCTCCTCTTTCTTCCTCT	117
GR7D2IN01CVDOC	GR7D2IN01CVDOCa	496	1	3	aat	4	81	92	139	354	N	37	AACTAGGATTGAAACGGTCGTC	TCCTCCTGCTGTCAATCAAGTA	121
GR7D2IN02IHNOG	GR7D2IN02IHNOGa	473	2	3	cat	4	183	194	1	468	Y	39	GTTTCTTTGGATGGTTCCCATA	TCCTCTCATTCTCATTCAAGCA	186
GR7D2IN02IHNOG	GR7D2IN02IHNOGb	473	2	3	cat	4	237	248	1	468	Y	39	GTTTCTTTGGATGGTTCCCATA	TCCTCTCATTCTCATTCAAGCA	186
GR7D2IN02JOP8Y	GR7D2IN02JOP8Ya	482	1	3	agc	4	187	198	58	279	Y	38	TAACTTGTTATGCCATCAACGC	TCCTCTGAAACAGAAACAAGCA	149
GR7D2IN02HK55Y	GR7D2IN02HK55Ya	475	1	3	gca	5	340	354	197	376	Y	44	GATCATGGGAAAACCAGTTGAT	TCCTGAAGTTCAAAAGTTACGG	165
GR7D2IN01CLTKU	GR7D2IN01CLTKUa	442	1	4	tgga	3	186	197	3	263	Y	46	ATCAGCAAACGATGCAATACAG	TCCTGGACTGACCTTGATTTTT	197
GR7D2IN02GVOL2	GR7D2IN02GVOL2a	471	1	2	tc	5	82	91	143	298	N	44	TCTCCTCTCCTTTCATTTCCTG	TCCTTTTCTCTTGGTGGTTGTT	108
GR7D2IN01EYMRJ	GR7D2IN01EYMRJa	433	1	3	ctg	5	55	69	36	371	Y	56	AGGGGCTGGAGAGAATTACCTA	TCGAAGGATATCAAGGAGTCGT	120
GR7D2IN02J0GCI	GR7D2IN02J0GCIa	452	1	3	gaa	4	55	66	74	451	N	44	AAAGTGCAATTAGGGTATTGGC	TCGAGAAAAGAAAATCGCTCTC	159
GR7D2IN01A2IZU	GR7D2IN01A2IZUa	312	2	3	tgg	4	74	85	2	310	Y	55	GAGGTGGGTAAGCGTATCCTG	TCGAGGCGAGTTAAGTTTTCTT	211
GR7D2IN01A2IZU	GR7D2IN01A2IZUb	312	2	3	gca	4	99	110	2	310	Y	55	GAGGTGGGTAAGCGTATCCTG	TCGAGGCGAGTTAAGTTTTCTT	211
GR7D2IN01BHSKW	GR7D2IN01BHSKWa	282	2	2	at	5	50	59	22	51	N	17	CTTTCACCCAGAGAAAGAAAAC	TCGAGTGAGTTGACGATTATGTG	122
GR7D2IN01BHSKW	GR7D2IN01BHSKWb	282	2	2	ag	5	66	75	22	51	N	17	CTTTCACCCAGAGAAAGAAAAC	TCGAGTGAGTTGACGATTATGTG	122
GR7D2IN01BMOI0	GR7D2IN01BMOI0a	264	2	2	at	5	49	58	15	50	N	18	CTTTCACCCAGAGAAAGAAACA	TCGAGTGAGTTGACGATTATGTG	122
GR7D2IN01BMOI0	GR7D2IN01BMOI0b	264	2	2	ag	5	65	74	15	50	N	18	CTTTCACCCAGAGAAAGAAACA	TCGAGTGAGTTGACGATTATGTG	122
GR7D2IN01DD9K6	GR7D2IN01DD9K6a	495	1	2	tc	5	238	247	133	492	Y	45	ATGGAGGCAAACAGAAATCCTA	TCGATTTAAGTTAAGTGGCGGT	240
GR7D2IN01D3K45	GR7D2IN01D3K45a	373	1	2	ga	5	82	91	1	180	Y	42	GGACAAACGCCTTAAAAGAGAA	TCGCAGTAGCTTCCAACACTTA	216
GR7D2IN01BU9IP	GR7D2IN01BU9IPa	475	1	3	gaa	4	76	87	17	220	Y	44	AGACAATGATGAACCTGGATTG	TCGCTTACAAGAGAGGTGTTGA	257
GR7D2IN01BUMR4	GR7D2IN01BUMR4a	277	1	2	ta	5	45	54	90	215	N	30	CTTCTGGTTTCACCTGCTCTCT	TCGGAATCTCTATCCCTGAGTT	221
GR7D2IN01C5284	GR7D2IN01C5284b	384	2	4	cagt	3	237	248	254	349	N	43	GCTTCCAAACATAGTTCAACCC	TCGTGGCTGAGGATAGTCTGTA	283
GR7D2IN01CH65I	GR7D2IN01CH65Ia	489	1	3	ctt	4	384	395	232	462	Y	41	AGTTCAATGCGACATCATCAAC	TCGTTTGGATGATATTGTGGAG	157
GR7D2IN02HX0TY	GR7D2IN02HX0TYa	470	1	4	tttc	3	389	400	2	199	N	41	CTCCAAAGCTGCTTCATACCTN	TCNGTGAGATATGCAACTCAGAA	218
GR7D2IN02JPH5N	GR7D2IN02JPH5Na	411	1	3	ata	4	215	226	264	350	N	29	CCTTATACAGGAGCAAAAGGGA	TCTAAAGAGTTGTGCTTTGGCA	267
GR7D2IN02JZS76	GR7D2IN02JZS76a	472	1	3	aag	4	372	383	33	398	Y	47	GAATGAGAAAACACCCCAAGAG	TCTAATTTGTCGCTTAAGCCCT	191
GR7D2IN02HO4L1	GR7D2IN02HO4L1a	500	1	3	aat	6	122	139	32	205	Y	45	CATCATCGTCGTCATTGGTTAT	TCTAGACGAGTGGGGCTAAAAG	165
GR7D2IN01BT23D	GR7D2IN01BT23Da	482	1	4	aaag	4	81	96	222	326	N	38	ATGCAAGTTCTCATGTCAGTGC	TCTAGCCAAGTCAGTGATGGTG	245
GR7D2IN01EZY6L	GR7D2IN01EZY6La	327	1	4	tcat	3	36	47	46	168	N	27	GCTTTTCCTCCATTTGAGTGGT	TCTAGCTGCGTATTTGCATGAT	167
GR7D2IN01AILKN	GR7D2IN01AILKNa	492	1	3	aga	4	90	101	62	310	Y	44	CTCAAAGCCTGCTAAGTCTGGT	TCTAGGTATTGGTGGCTCTGGT	293
GR7D2IN02F5V8V	GR7D2IN02F5V8Va	474	1	3	atc	4	191	202	148	291	Y	42	TACCATATCGAAAGGCCTGACT	TCTATCAAAGCGCAACTCTCTG	164
GR7D2IN02HF6TJ	GR7D2IN02HF6TJa	516	1	4	ataa	3	210	221	1	147	N	34	GGGTATACGTAGCCATGCAAAT	TCTATGTTAAGCTCCTCGCTGC	138
GR7D2IN01D1R7I	GR7D2IN01D1R7Ia	491	1	3	tgc	4	456	467	1	147	N	40	AAACCCACCTTCAACTTCTTCA	TCTCAAATCTCTCAACAACAGC	132
GR7D2IN01BHK9O	GR7D2IN01BHK9Oa	428	1	2	ag	5	155	164	99	389	Y	49	TAAAGCGCTCGCAGTATACAAA	TCTCACACACATGATTTCCACA	128
isotig01043	isotig01043a	710	1	4	tgtc	4	35	50	110	667	N	49	CATGTTCCACAAAACTAACCCA	TCTCAGGCGTTACCGTTAATTT	121
GR7D2IN02GGB1X	GR7D2IN02GGB1Xa	521	1	5	aaaga	3	193	207	113	376	Y	37	CTTGGCTACCCTAATCGAAATG	TCTCCATTCTTTGCCCTTGTAT	121
GR7D2IN01COS7G	GR7D2IN01COS7Gb	544	2	3	gga	4	221	232	117	524	Y	48	TGTGGATTACGAGATGAAGGTG	TCTCCGACGAATCAGTTCTTTT	170
isotig01370	isotig01370a	525	1	3	ctt	4	316	327	185	523	Y	43	GCCTTCTTCTAATAGCCCTGGT	TCTCCTTCGAGTTGCTAAGGTC	197
GR7D2IN01CF5UR	GR7D2IN01CF5URa	486	1	4	gttg	3	389	400	174	338	N	41	AAATGTGGCGTGCCTTACTTAG	TCTCTCTCGAGATGGACAACAA	285
GR7D2IN02HDWZR	GR7D2IN02HDWZRa	578	1	3	aat	5	325	339	171	254	N	34	TTTTATTATGCTCACCCCAACC	TCTCTCTTGGAAACGGAGAGTC	244
GR7D2IN02JLEUO	GR7D2IN02JLEUOa	255	1	3	tct	5	36	50	101	181	N	40	CAACCTTCCTCACATCTATCTCC	TCTGAAGAGGAATTGGAGGATT	122
GR7D2IN01CKJ9W	GR7D2IN01CKJ9Wa	334	2	4	ttta	3	227	238	81	131	N	40	TCCTTTTCTCGATTCTGGTGAT	TCTGAGCTACCTAATTCTCGGC	254
GR7D2IN01CKJ9W	GR7D2IN01CKJ9Wb	334	2	3	gta	4	250	261	81	131	N	40	TCCTTTTCTCGATTCTGGTGAT	TCTGAGCTACCTAATTCTCGGC	254
GR7D2IN01C05S2	GR7D2IN01C05S2a	337	2	5	ttatt	3	225	239	1	99	N	40	GATTTCTGGTGATCGTTTGTCA	TCTGAGCTACCTAATTCTCGGC	245
GR7D2IN01C05S2	GR7D2IN01C05S2b	337	2	3	gta	4	253	264	1	99	N	40	GATTTCTGGTGATCGTTTGTCA	TCTGAGCTACCTAATTCTCGGC	245
GR7D2IN01EJ0EA	GR7D2IN01EJ0EAa	338	2	5	ttatt	3	226	240	2	100	N	40	GATTTCTGGTGATCGTTTGTCA	TCTGAGCTACCTAATTCTCGGC	245
GR7D2IN01EJ0EA	GR7D2IN01EJ0EAb	338	2	3	gta	4	254	265	2	100	N	40	GATTTCTGGTGATCGTTTGTCA	TCTGAGCTACCTAATTCTCGGC	245
GR7D2IN01DKS5D	GR7D2IN01DKS5Da	338	2	5	ttatt	3	226	240	2	100	N	40	GATTTCTGGTGATCGTTTGTCA	TCTGAGCTACCTAATTCTCGGC	245
GR7D2IN01DKS5D	GR7D2IN01DKS5Db	338	2	3	gta	4	254	265	2	100	N	40	GATTTCTGGTGATCGTTTGTCA	TCTGAGCTACCTAATTCTCGGC	245
GR7D2IN02JWWKU	GR7D2IN02JWWKUa	461	1	3	aat	4	159	170	93	239	Y	30	TGGATAACATTTCAACCGTGAC	TCTGCTTGCATTTGTCTCAACT	219
GR7D2IN01CI84Q	GR7D2IN01CI84Qa	483	2	3	gtg	4	192	203	182	481	Y	42	GATAACATGCCAAGCGTTGATA	TCTGCTTGTTCAAGAACTGACC	231
GR7D2IN01EA09H	GR7D2IN01EA09Ha	496	1	4	cttt	3	213	224	63	494	Y	39	TGCTGTCTCTTTGTTGCTTGTT	TCTGGACCCAAAAGAAACTTGT	181
GR7D2IN02FROR4	GR7D2IN02FROR4a	388	1	3	tta	4	351	362	88	279	N	34	GCTTATCCTAATCTCCGTCGAG	TCTGGGTCTTGTTCGGGAAG	235
GR7D2IN01BUO0X	GR7D2IN01BUO0Xa	428	1	2	ac	5	311	320	29	403	Y	44	TCCTGAAATGGGTTGTCTTCTT	TCTGGGTTGCTGAACAATGATA	159
GR7D2IN01D2BH7	GR7D2IN01D2BH7a	539	2	3	att	4	109	120	297	368	N	35	ACATCATCATTATATGGCGTGC	TCTGTGGTACTGGTTGGCTATG	283
GR7D2IN01D2BH7	GR7D2IN01D2BH7b	539	2	4	agaa	3	211	222	297	368	N	35	ACATCATCATTATATGGCGTGC	TCTGTGGTACTGGTTGGCTATG	283
GR7D2IN01CSRQG	GR7D2IN01CSRQGa	327	1	2	ag	5	217	226	3	170	N	49	TCTGAACCCAAGTGAAACATTG	TCTTAGGACTGCTGCTTGTCAG	286
GR7D2IN02IGI4M	GR7D2IN02IGI4Ma	538	1	2	at	7	409	422	369	470	Y	32	TTCAAATACTAGCTTGGGCCAT	TCTTAGTGACCCCCAAAGAAAA	239
isotig01455	isotig01455a	466	1	3	cac	4	214	225	89	421	Y	49	AAGCCCATATCATCGTCACTTT	TCTTATAACGAATGTGGGGTCC	150
GR7D2IN02I3N9H	GR7D2IN02I3N9Ha	205	1	4	ttat	3	54	65	3	50	N	27	CACCTCCCCTGTATATCAGCAT	TCTTATCCACATACATGCACGC	144
GR7D2IN02HSDEJ	GR7D2IN02HSDEJa	501	1	5	gagcc	3	373	387	221	496	Y	44	CTTGAGAAAACGAGTTCTGGCT	TCTTCAGTCTACGATGGTGCAT	173
GR7D2IN01BO6F8	GR7D2IN01BO6F8a	449	1	4	aaga	3	326	337	14	337	Y	41	ACCTGTTCAGGAGAAAGCAGAG	TCTTCCAGACGCCATCTAATTT	289
GR7D2IN02HNXGY	GR7D2IN02HNXGYa	362	1	3	agg	4	24	35	284	358	N	35	GGGAGGAAGAGAAGGGAAAA	TCTTCGTCCAAAACCTTTCTTC	166
GR7D2IN01BUO9O	GR7D2IN01BUO9Oa	504	1	2	ga	5	367	376	2	196	N	46	CTTCAAGAATCTTCCTGTGCCT	TCTTCTCTGCTTTTCCTTCCAC	201
GR7D2IN01C7NHY	GR7D2IN01C7NHYa	434	2	2	ct	5	85	94	265	432	N	44	CCCTAGTACCTGCAAATTGCTT	TCTTCTTCAGATCACGAGGTCA	257
GR7D2IN01C7NHY	GR7D2IN01C7NHYb	434	2	4	ctcg	3	93	104	265	432	N	44	CCCTAGTACCTGCAAATTGCTT	TCTTCTTCAGATCACGAGGTCA	257
GR7D2IN02JLURS	GR7D2IN02JLURSa	537	1	2	at	7	410	423	358	471	Y	32	TTCAAATACTAGCTTGGGCCAT	TCTTGTGACCCCCTAAAAGAAA	241
GR7D2IN01DJSQ4	GR7D2IN01DJSQ4a	488	1	2	gt	7	192	205	117	224	Y	32	TTCTGGGGAAGTCTAGCTGAAG	TCTTTACCAGGAACGCAATTCT	202
GR7D2IN01E0DZ1	GR7D2IN01E0DZ1a	486	1	2	gt	7	192	205	208	333	N	31	TTCTGGGGAAGTCTAGCTGAAG	TCTTTACCAGGAACGCAATTCT	201
GR7D2IN01D84VP	GR7D2IN01D84VPa	451	1	3	agc	5	313	327	123	242	N	42	CAATGTCACAAGGGCTTAACAA	TCTTTCTCCTACGTCACCCCTA	252
GR7D2IN01B7318	GR7D2IN01B7318a	393	1	3	acc	4	155	166	107	391	Y	43	ATTATTGGCGGTGCAATAGACT	TCTTTGCCTTCACTTTCTCCTC	211
GR7D2IN01A2INA	GR7D2IN01A2INAa	269	1	3	aga	4	232	243	20	103	N	38	GTTATGATCCCTGCTTTTGCAT	TCTTTTCCTTATTAGGCCCACA	187
GR7D2IN02I0WVS	GR7D2IN02I0WVSa	481	1	3	ggt	4	396	407	6	479	Y	44	CTCTTACAAGCCTATGGAGCGT	TCTTTTGTATAACCCACTGCCA	165
GR7D2IN01DZ1N2	GR7D2IN01DZ1N2a	529	1	3	att	5	465	479	320	427	N	35	TGCATTACTTGACTGCTGCTTT	TGAAACAACGAACAATCCTCTG	259
GR7D2IN01DESJ0	GR7D2IN01DESJ0a	441	1	2	tc	5	65	74	197	439	N	44	AGAAAGAGATTCCTTTTTGGGG	TGAAACCCTAGAAACTGCCATT	190
GR7D2IN02G11Z2	GR7D2IN02G11Z2a	411	1	5	aatag	3	238	252	260	364	N	33	GAGGATAAAGGATCTGGCCTCT	TGAAAGTAAGGGACAAGCATGA	209
GR7D2IN01DSETN	GR7D2IN01DSETNb	355	2	4	tctg	3	317	328	185	355	Y	39	GTATTGTCAATGCTCCCAGACA	TGAAGATCTCTCTGTCAATGCTC	140
GR7D2IN02IMJIP	GR7D2IN02IMJIPa	451	1	3	tca	4	50	61	63	416	N	43	CAAGCAATCTCTGCAACCTGTA	TGAAGCCAGAGAATGAAGATGA	228
GR7D2IN02H4K9H	GR7D2IN02H4K9Ha	435	1	3	gct	4	225	236	71	334	Y	43	TCCAAGTGGAAGACAAAAGGAT	TGAAGCTCTTGATAGCAATGGA	208
GR7D2IN01EKN8N	GR7D2IN01EKN8Na	401	1	3	tct	4	98	109	32	211	Y	39	TCACCAAGAGGCTTCTCTCTTC	TGAAGCTGACAACGAAGTTGAT	157
GR7D2IN02IEON5	GR7D2IN02IEON5a	486	1	3	ccg	4	182	193	3	449	Y	51	CAAATAGCCCCTGAAAACAGTC	TGAAGCTGCTTGGTTAAGAACA	229
GR7D2IN02GUU8S	GR7D2IN02GUU8Sa	380	2	3	tgg	8	259	282	167	379	Y	49	TTCACTCCCTTCTCTTCAGGAC	TGAAGGCTCCATGTAAAACTCA	142
GR7D2IN02GUU8S	GR7D2IN02GUU8Sb	380	2	3	agg	4	283	294	167	379	Y	49	TTCACTCCCTTCTCTTCAGGAC	TGAAGGCTCCATGTAAAACTCA	142
GR7D2IN01BLWAY	GR7D2IN01BLWAYa	471	1	3	cct	4	311	322	3	431	Y	44	CTGTTTCCCATCCTTATCCTTG	TGAAGGTCAAGAGGGATTTCAT	200
GR7D2IN02FUYMO	GR7D2IN02FUYMOa	496	1	4	caag	3	392	403	102	230	N	38	AGTTGGGCATCAATAGAAGGAA	TGAAGTTATGCCTTTAGCAGCA	145
GR7D2IN02F63VS	GR7D2IN02F63VSa	535	1	4	ttta	3	330	341	90	278	N	34	GAAGAAGGTTCACCACCTAATCA	TGAATCAGGAATCCAACTGTCA	298
GR7D2IN02INLSX	GR7D2IN02INLSXa	509	2	5	aagaa	3	137	151	21	197	Y	35	TGATATCCTCTGAAGGGTTCGT	TGAATCCTTTGCTTCTGAGACA	287
GR7D2IN01CVN3L	GR7D2IN01CVN3Lb	575	2	3	aat	5	273	287	4	123	N	31	GATTGGACATAGAGACGGAAGG	TGAATGGATTGAGCAATCTGAG	273
GR7D2IN02GZP9J	GR7D2IN02GZP9Ja	444	2	3	agc	4	318	329	14	229	N	45	AGTTGAAAGAAATCGCAGGAAG	TGAATTGCTATGGCATGATCTC	254
GR7D2IN01EPWC3	GR7D2IN01EPWC3a	362	1	5	aaaat	3	60	74	147	215	N	38	GCTGGAGTGAAACCAAATTCAT	TGAATTGGAAGAGCTCGGTTAT	228
GR7D2IN01AIGZ0	GR7D2IN01AIGZ0a	431	1	3	ctg	4	149	160	53	424	Y	48	CCTGCTTCCAGAATTTCAGTTT	TGAATTTGTCAACACCTTCCAG	300
GR7D2IN02GK304	GR7D2IN02GK304a	473	1	3	atg	4	288	299	263	394	Y	35	TCTGGGGTTTGATGATTTTACC	TGACAACAGGAAACAAGAATGC	232
isotig00664	isotig00664a	1069	1	2	at	5	96	105	137	1069	N	41	AAAAGATGACGACCATAGCGTT	TGACAATCCCTGCTATCTCCTT	296
GR7D2IN01D90WV	GR7D2IN01D90WVa	492	1	2	at	5	356	365	258	386	Y	35	ACAGATCAATGGCACAAACAAG	TGACACTATCCCATTTCGTGAG	145
GR7D2IN02HH2Y9	GR7D2IN02HH2Y9a	487	1	3	tca	4	310	321	270	485	Y	40	TCAATGCAAATAGTGCATCTCC	TGACAGAGCCAAAAAGAAGACA	244
GR7D2IN02F0A32	GR7D2IN02F0A32a	477	1	3	tca	7	43	63	42	173	Y	40	GCCAGTCAACGTCTTCTCTAATC	TGACATTCCAATCAACTTCAGG	241
GR7D2IN02H1RDW	GR7D2IN02H1RDWa	319	1	3	tac	4	27	38	96	317	N	49	GCTGAGCTACACCAACGTTTT	TGACCTCGATCTGAGAGAACAA	241
GR7D2IN02F70T6	GR7D2IN02F70T6a	428	1	3	aat	4	68	79	250	411	N	34	TCTACATGAAAACCTTACCAGAGC	TGACCTGTTTGAAAGTTGATGG	107
GR7D2IN02H55XU	GR7D2IN02H55XUa	464	1	3	atg	4	301	312	6	464	Y	47	AGACGTCAACGTTATCGAAGGT	TGACGACTAGCAGCTTCTTCTG	241
GR7D2IN01DH1EH	GR7D2IN01DH1EHa	482	1	2	ac	5	353	362	2	418	Y	39	GCATGTCTTGTAGCCTGTTGAG	TGACGAGTATAGTTCTAGGCTTTG	259
GR7D2IN02G30T5	GR7D2IN02G30T5a	440	1	2	tc	5	206	215	262	411	N	38	TTGGGTTCCTCCTTTTCAACTA	TGACGATTCCCAGTTAGATGTG	234
isotig00194	isotig00194a	1618	1	2	tc	5	1177	1186	37	546	N	47	ATGTGCTCATTTCTGATTGTGG	TGAGAGCATTCACTTCTTGGAA	249
GR7D2IN02GVR81	GR7D2IN02GVR81a	379	2	3	cag	5	119	133	35	286	Y	58	TGGCTCATCAGTACCAGTACCA	TGAGATAACTCTCGTCCATCCA	265
GR7D2IN02GVR81	GR7D2IN02GVR81b	379	2	3	atg	4	146	157	35	286	Y	58	TGGCTCATCAGTACCAGTACCA	TGAGATAACTCTCGTCCATCCA	265
GR7D2IN02FIITM	GR7D2IN02FIITMa	435	1	2	tc	5	197	206	24	344	Y	47	TCGGGTTCTACAAATGTCTCCT	TGAGTCCAGAGAACGAAATGAA	278
GR7D2IN02GBUB4	GR7D2IN02GBUB4a	502	1	3	att	4	145	156	1	369	Y	51	GGAACACCTACGTGTCCGTTAT	TGATGAACGTTGAAGGATTGAC	265
GR7D2IN02GRA9B	GR7D2IN02GRA9Ba	402	1	2	tc	5	207	216	1	402	Y	42	ATGCACCAAAGCCTTCTTAAAC	TGATGAACTGGGTTGAGAAATG	221
GR7D2IN02FYLJM	GR7D2IN02FYLJMa	547	1	3	aat	5	314	328	402	533	N	36	ATGCTCCACGTATGCCCTAATA	TGATGATCGTATCTCAAAACCG	234
GR7D2IN01B21JW	GR7D2IN01B21JWa	517	2	3	tgg	6	436	453	130	516	Y	43	GAGGATATGGAAGAAATGCTGG	TGATGATGATCTCCAAGTACGG	154
GR7D2IN02IMHW0	GR7D2IN02IMHW0a	413	1	3	aga	5	164	178	45	194	Y	49	CCGAGAAAAAGATCTCCAAAGA	TGATGTGATAGTCGGCTTCTTG	234
GR7D2IN01BAECB	GR7D2IN01BAECBa	416	1	2	ac	11	136	157	41	169	Y	35	TTTCCAATAGGCTCTTCTTCCA	TGATTAAGAGGGTTTGGCCTTA	221
GR7D2IN02HW621	GR7D2IN02HW621a	391	3	3	gca	4	63	74	16	390	Y	48	TCAACAAAACAGTGTGGGAGAC	TGATTAGCTTGCATGCTTGAGT	261
GR7D2IN02HW621	GR7D2IN02HW621b	391	3	3	cag	7	130	150	16	390	Y	48	TCAACAAAACAGTGTGGGAGAC	TGATTAGCTTGCATGCTTGAGT	261
GR7D2IN02HW621	GR7D2IN02HW621c	391	3	3	cag	4	244	255	16	390	Y	48	TCAACAAAACAGTGTGGGAGAC	TGATTAGCTTGCATGCTTGAGT	261
GR7D2IN02HS2AP	GR7D2IN02HS2APa	506	1	3	gga	4	150	161	60	347	Y	52	TTATCTGCTCTTCTTGGCCTTC	TGATTCCCCTAAACTGAAGGAA	271
GR7D2IN01ECTY2	GR7D2IN01ECTY2a	365	1	3	tga	4	246	257	103	228	N	41	AACCTCAAAGCATCCAACTCAT	TGATTCTTCTCTGCCTCATCAA	287
GR7D2IN02J1LX2	GR7D2IN02J1LX2a	398	1	3	cag	5	265	279	103	324	Y	46	CAACAATCTTCCCAACTCAACA	TGATTTGACTCAGGTTTTGTGG	167
GR7D2IN02I2848	GR7D2IN02I2848a	438	1	3	gtg	6	239	256	70	438	Y	47	GTTGGTGGGTCTGGTAATGACT	TGATTTTCAGTGTTGTCCTTCG	218
isotig00650	isotig00650a	1086	1	3	cac	4	120	131	34	321	Y	50	ACAGACCGAATCCCATATCATC	TGCAACTGAGTATTCCTTCCCT	185
isotig01118	isotig01118a	642	1	3	cat	5	162	176	3	194	Y	46	CTAAGAAGCAGCAGGTTTCTCC	TGCAAGATATTCTCCCAGGAAT	221
GR7D2IN02HDJ30	GR7D2IN02HDJ30a	420	1	4	atgc	3	374	385	33	233	N	36	GTGTCTGTCAATGCCATCTGTT	TGCAAGTGTAGTGAAACGTGTG	126
GR7D2IN01DYOZJ	GR7D2IN01DYOZJa	475	1	2	ct	6	90	101	57	311	Y	39	CCAAACTGCACAACTTTAGATGC	TGCACGTATGACGGAAAATAAG	117
GR7D2IN01D53FW	GR7D2IN01D53FWa	466	1	3	att	5	414	428	109	297	N	38	TTATATGGAGCTGCTAAGCCAA	TGCACTGCACTCCATAGTTAAA	234
GR7D2IN01AV8X6	GR7D2IN01AV8X6a	466	1	3	ttc	6	60	77	141	464	N	45	CTTTTTCTTCCGCGTCTTACTT	TGCAGATAAACCCATCATTCAC	142
GR7D2IN01E3SPX	GR7D2IN01E3SPXa	269	1	4	caaa	3	30	41	11	160	Y	37	CAATGCATACAAAAAGCAACCC	TGCATCGGATAGTTCTGTGTTC	224
GR7D2IN01A65A2	GR7D2IN01A65A2a	503	2	4	ttta	3	44	55	113	289	N	33	GGGTTTGAGGAGAAAGCACTTA	TGCATGTAGCTGCTTCCAGTAT	266
GR7D2IN01A4M9F	GR7D2IN01A4M9Fa	347	2	3	cag	4	74	85	3	185	Y	38	ATACCTGATCGCCTTGAGATCC	TGCATGTCTCATTATCCTTTGC	204
GR7D2IN02I8F06	GR7D2IN02I8F06a	544	1	4	aaga	3	374	385	56	352	N	43	GCACCAAATCAAAACCCTAGAT	TGCCCTTCGTCTTTTTAACTCT	224
GR7D2IN02HLQ9K	GR7D2IN02HLQ9Ka	212	2	3	cac	4	83	94	39	197	Y	61	ATAGCCTCCACCAGCAACTTC	TGCCTATGGAACAGTAGGAGAA	124
GR7D2IN01DTM2D	GR7D2IN01DTM2Da	457	1	3	tgc	4	360	371	2	382	Y	46	ATGCTACCATCAATTGCAACAC	TGCCTCGTGGAGATACAGAAAT	202
GR7D2IN02F9YVP	GR7D2IN02F9YVPa	469	2	3	cgt	4	248	259	154	432	Y	54	CACTTTGAGAATTCCTTCCCTG	TGCGTCACTTTCTTCTTCTTCA	186
GR7D2IN02G47EH	GR7D2IN02G47EHa	456	1	3	taa	4	363	374	140	226	N	34	TTGTTTCATCTCTGCTTGAGGA	TGCTAATTGTGTCAGTGTTGGA	236
GR7D2IN02IMGEK	GR7D2IN02IMGEKa	507	1	4	ttaa	3	350	361	126	284	N	35	TCTCAAATCCTCTTGCGTTTTC	TGCTAGCGTAATGAACACAACC	292
GR7D2IN02GLYZ1	GR7D2IN02GLYZ1a	491	2	3	tga	4	173	184	93	467	Y	44	ATGTTACCAAGGTGGTCAAACC	TGCTAGGTTCTTTCTTCTTGGC	219
GR7D2IN01CACL7	GR7D2IN01CACL7a	307	1	4	agaa	3	72	83	91	258	N	37	CAAAAGCCATTACAGTGAGCAG	TGCTATTTTTGTGGGTGTGAAC	231
isotig00240	isotig00240a	979	1	4	gaaa	3	147	158	113	976	Y	42	AAAGAGCCACAGAGACCAGAAC	TGCTCAGAATGCTTTTACTCCA	230
GR7D2IN01DZPIN	GR7D2IN01DZPINa	520	1	3	tgt	8	48	71	302	472	N	38	CCAACACAACACAAATGACCA	TGCTCAGCAAAAGAAGAGAGAA	112
GR7D2IN02F6969	GR7D2IN02F6969a	301	2	3	gat	4	236	247	46	162	N	50	AAGATCTCTCTTTGACAACGGC	TGCTGATAGAGCTGAGTTTCCA	104
GR7D2IN02G55T8	GR7D2IN02G55T8a	535	2	5	tttct	3	82	96	14	217	Y	34	AGATTGACTGCTCATCAAACCA	TGCTGATGGATAAAGCAGAAGA	195
GR7D2IN01B7BEC	GR7D2IN01B7BECb	518	2	2	ct	5	281	290	119	208	N	44	ATCCGTTAGTGCCATCAAAACT	TGCTGGAGATAAGGATGACAGA	251
GR7D2IN01BPOIP	GR7D2IN01BPOIPa	436	1	3	tgc	4	345	356	3	416	Y	49	TGTTGGAGCAAAAGTTACATGC	TGCTGGTTTTACTCCCACTTCT	223
GR7D2IN02JDG83	GR7D2IN02JDG83a	464	1	2	ga	5	419	428	224	418	N	48	AACGCTTTTCCTCTCATTCAAG	TGCTGTATCAATTTCGGACTCA	265
GR7D2IN01B1GIL	GR7D2IN01B1GILa	498	4	2	at	5	231	240	187	420	Y	28	ACATGATGGCCATGAATCAAC	TGCTGTCAAACACACAGTTTTC	171
GR7D2IN01B1GIL	GR7D2IN01B1GILb	498	4	4	tgtg	3	240	251	187	420	Y	28	ACATGATGGCCATGAATCAAC	TGCTGTCAAACACACAGTTTTC	171
GR7D2IN01B1GIL	GR7D2IN01B1GILc	498	4	2	gt	6	241	252	187	420	Y	28	ACATGATGGCCATGAATCAAC	TGCTGTCAAACACACAGTTTTC	171
GR7D2IN01B1GIL	GR7D2IN01B1GILd	498	4	3	aga	4	258	269	187	420	Y	28	ACATGATGGCCATGAATCAAC	TGCTGTCAAACACACAGTTTTC	171
GR7D2IN02FVMPH	GR7D2IN02FVMPHa	329	1	2	ga	5	298	307	178	327	Y	46	TCAGCCGTAGACAAATTCTTCA	TGCTTGAAAGACTTGGGAAA	235
GR7D2IN01DFWH3	GR7D2IN01DFWH3a	471	1	2	at	5	133	142	1	249	Y	43	CACTTGCCCATGAAATTGACTA	TGGAACTGGATCTCCAGAACTT	153
GR7D2IN02HG3GC	GR7D2IN02HG3GCa	354	1	3	agt	4	205	216	3	269	Y	43	GGAGTCTTTGGTAATTCCACCA	TGGAAGACTGTTTTGAAGGGAT	208
GR7D2IN01C41ZD	GR7D2IN01C41ZDa	289	1	3	cat	4	130	141	35	241	Y	43	CTGAACACAAGTTCTCACAGCC	TGGAAGCTTGGAGAAAGATAGC	186
GR7D2IN01CVIO9	GR7D2IN01CVIO9a	286	1	3	cat	4	128	139	86	271	Y	43	CTGAACACAAGTTCTCACAGCC	TGGAAGCTTGGAGAAAGATAGC	184
GR7D2IN01C6W95	GR7D2IN01C6W95a	285	1	3	cat	4	128	139	86	271	Y	43	CTGAACACAAGTTCTCACAGCC	TGGAAGCTTGGAGAAAGATAGC	184
GR7D2IN01CJLAR	GR7D2IN01CJLARa	285	1	3	cat	4	128	139	86	271	Y	43	CTGAACACAAGTTCTCACAGCC	TGGAAGCTTGGAGAAAGATAGC	184
GR7D2IN01ECIMU	GR7D2IN01ECIMUa	286	1	3	cat	4	128	139	86	271	Y	43	CTGAACACAAGTTCTCACAGCC	TGGAAGCTTGGAGAAAGATAGC	184
GR7D2IN01C0L4M	GR7D2IN01C0L4Ma	291	1	3	cat	4	128	139	86	271	Y	43	CTGAACACAAGTTCTCACAGCC	TGGAAGCTTGGAGAAAGATAGC	184
GR7D2IN01BJPLQ	GR7D2IN01BJPLQa	288	1	3	cat	4	127	138	1	270	Y	43	CTGAACACAAGTTCTCACAGCC	TGGAAGCTTGGAGAAAGATAGC	183
GR7D2IN02H21EJ	GR7D2IN02H21EJa	342	1	2	ta	6	230	241	3	200	N	33	TGCCTCTCTACTCTCATCAGCA	TGGAAGGAGACTGAGAAAGAAA	224
GR7D2IN01EMTR8	GR7D2IN01EMTR8a	394	1	3	caa	5	129	143	42	392	Y	45	CCACAACATTCCCGTATTCTCT	TGGACTTCGAGTCAACAAAAGA	115
GR7D2IN01EWYCO	GR7D2IN01EWYCOb	291	2	3	tct	4	165	176	247	288	N	36	AGAGAAAAAGGGTGATCGTGAA	TGGAGAAATGACTCACCTCTGA	145
GR7D2IN01C2MX1	GR7D2IN01C2MX1a	501	1	3	cta	7	317	337	264	416	Y	35	GAAATGAAGAGAGCGATGGTTT	TGGAGATCTTCCATGATTTGGT	269
GR7D2IN02I38L9	GR7D2IN02I38L9a	307	1	5	aaaag	3	118	132	2	103	N	34	GATGCATTGCTTGTCTCCATAA	TGGAGGAACTGTCTGCATTATT	143
GR7D2IN02GEBKE	GR7D2IN02GEBKEa	416	2	2	tc	13	38	63	307	363	N	37	GACCTTCGTTTTTGGCTTTTTC	TGGAGTCAGGGATTTTGTCTTT	191
GR7D2IN02F2Q8K	GR7D2IN02F2Q8Ka	495	1	2	tc	5	73	82	3	404	Y	40	CTGACTCATCTGCCAAAACTTG	TGGAGTGTTTATGCCTGAATTG	128
GR7D2IN02IFV0V	GR7D2IN02IFV0Va	414	1	4	aata	4	210	225	114	251	Y	35	CCCTGTCTCAGCAGTGAGAATA	TGGATGATCTGGTAGTGCTCTG	274
GR7D2IN01CPCO8	GR7D2IN01CPCO8a	516	2	3	tct	6	231	248	2	385	Y	40	GATCCAAGTTATTGCTCGCTTC	TGGATGTCAATGGAAGAGAATG	297
GR7D2IN01CPCO8	GR7D2IN01CPCO8b	516	2	3	tcg	5	249	263	2	385	Y	40	GATCCAAGTTATTGCTCGCTTC	TGGATGTCAATGGAAGAGAATG	297
GR7D2IN02J019N	GR7D2IN02J019Na	447	1	4	aaat	3	174	185	155	202	Y	16	CCCATGATGCAATATAACTTCG	TGGATTACAGATCTGCATGCTT	244
GR7D2IN02IRMJ1	GR7D2IN02IRMJ1a	468	1	3	gca	9	319	345	71	466	Y	43	GTTCCAAATGTTGGATCACCTT	TGGATTACTGTTCTGCTGTTGC	150
GR7D2IN02G1R7A	GR7D2IN02G1R7Aa	467	1	3	gcg	4	70	81	45	275	Y	45	CGGCTGGTTTATTTGGAGTAGT	TGGCAAGAATCAATAGAGAGCA	262
GR7D2IN02GES8P	GR7D2IN02GES8Pa	416	2	5	gaaaa	3	122	136	28	393	Y	42	AAGCTTTGGAGCTTGAGTTCAC	TGGCTCGGTTTCATACTTTTCT	162
GR7D2IN01CU2M6	GR7D2IN01CU2M6a	419	1	5	aaaat	3	73	87	172	354	N	38	AATGACACTGAGACTGATGCTGA	TGGCTTACATTGAAGAACATGG	234
GR7D2IN02GOK91	GR7D2IN02GOK91a	469	1	3	atc	4	94	105	1	456	Y	44	GATTTCGTCGTCGTCATCATTA	TGGCTTACCATGTTATCAGCAC	293
GR7D2IN01ALZGS	GR7D2IN01ALZGSa	411	1	4	gaaa	3	228	239	135	191	N	34	TGAGAGGGAATAGAAAGGACGA	TGGGAGAGGGCATTTTTATCTA	273
GR7D2IN01EUB6U	GR7D2IN01EUB6Ua	417	1	2	ga	5	140	149	137	250	Y	33	TTCATATCCAGAACCGGGTAAC	TGGGGAAGTTGAATGTGGTTAT	193
GR7D2IN02H6ISV	GR7D2IN02H6ISVa	508	1	3	gaa	5	280	294	177	398	Y	40	AACCCCATACTCACAAGCAGTT	TGGGTGTGTTTATTGCTTGAAC	284
GR7D2IN02GOIQL	GR7D2IN02GOIQLa	362	1	3	aag	5	168	182	72	302	Y	35	GTTTGATGACTCTTTGCACCAA	TGGTATTGTCCTGAAACTCGTG	290
GR7D2IN01ESSMB	GR7D2IN01ESSMBa	452	1	4	taat	3	90	101	104	397	N	39	CCAACACAGAACAATCCAGAAC	TGGTGGGATGATATTAGCAACA	151
isotig00785	isotig00785a	871	1	2	tc	6	759	770	3	317	N	45	ATCCACCTTTGCCAATGTAAGT	TGGTGGTAATGAGTGGTACGAG	235
GR7D2IN01CVK4C	GR7D2IN01CVK4Ca	496	1	4	tcca	3	111	122	358	495	N	45	CAAATCTCGAAAGTCACACACC	TGGTGTTATCCTTGTTTGCATC	133
GR7D2IN01AMQLX	GR7D2IN01AMQLXa	341	1	2	at	5	46	55	217	339	N	37	GTAGCAGATGCTGTTGGTGTTG	TGGTTGATACTTTGCTGACTGC	105
GR7D2IN01CMACI	GR7D2IN01CMACIa	473	1	4	ttgt	3	281	292	250	471	Y	33	GGCATGGGACAAAATCATTACT	TGGTTGTATAGGAGAAAGGACC	283
GR7D2IN01AQHHV	GR7D2IN01AQHHVa	590	1	5	acccc	4	101	120	97	297	Y	37	AAAGGTTGGAAACGCATACACT	TGGTTTCATTTTGGACACTCTG	147
GR7D2IN01BNVA7	GR7D2IN01BNVA7a	563	2	2	tc	5	136	145	401	511	N	35	TATCTCAGCGTCGTTGGTACAC	TGTAACCGACAAAAGTACACCG	272
GR7D2IN02I5S6W	GR7D2IN02I5S6Wa	377	1	4	aaat	4	140	155	262	375	N	36	TCTTCTGGCCGATAGATCAAAT	TGTACATGTTCATTTTGGTGGG	202
GR7D2IN01B0XTI	GR7D2IN01B0XTIa	481	1	4	ttct	3	285	296	3	446	Y	44	ACAGGAACTGCAAAATCATCCT	TGTACCTCCTTCAACACCCTCT	138
isotig00058	isotig00058a	7925	3	4	agaa	3	3726	3737	249	1496	N	35	ACTTCTTTCCAACTCCTTTCCC	TGTACCTTGCAGCTCGTATTGT	172
isotig00059	isotig00059a	7898	3	4	agaa	3	3726	3737	249	1496	N	35	ACTTCTTTCCAACTCCTTTCCC	TGTACCTTGCAGCTCGTATTGT	172
isotig00060	isotig00060a	6832	3	4	agaa	3	2633	2644	249	1496	N	35	ACTTCTTTCCAACTCCTTTCCC	TGTACCTTGCAGCTCGTATTGT	172
isotig00061	isotig00061a	6805	3	4	agaa	3	2633	2644	249	1496	N	35	ACTTCTTTCCAACTCCTTTCCC	TGTACCTTGCAGCTCGTATTGT	172
GR7D2IN02IWKN6	GR7D2IN02IWKN6a	466	1	3	ctt	4	183	194	216	344	N	38	CTGAGATCGTGATCAATGTTGG	TGTAGAGTCGAAGTGGCATTGT	102
GR7D2IN02ICBC1	GR7D2IN02ICBC1a	212	1	4	gatt	3	130	141	91	195	Y	35	AAGCGCACACATAAACAACAAC	TGTATCCCATGAATCTCAGCAC	176
GR7D2IN02IV12K	GR7D2IN02IV12Ka	399	1	4	gatt	3	119	130	239	367	N	39	AAGCGCACACATAAACAACAAC	TGTATCCCATGAATCTCAGCAC	175
GR7D2IN02F7CMB	GR7D2IN02F7CMBa	358	3	2	ta	7	181	194	147	329	Y	34	TCCAAGTAAAGCCTAAAGCTGC	TGTATCTCCACCTTGGTCACAC	289
GR7D2IN02F7CMB	GR7D2IN02F7CMBb	358	3	2	ta	8	197	212	147	329	Y	34	TCCAAGTAAAGCCTAAAGCTGC	TGTATCTCCACCTTGGTCACAC	289
GR7D2IN02F7CMB	GR7D2IN02F7CMBc	358	3	2	ta	5	215	224	147	329	Y	34	TCCAAGTAAAGCCTAAAGCTGC	TGTATCTCCACCTTGGTCACAC	289
GR7D2IN02JUK2K	GR7D2IN02JUK2Ka	429	1	3	cac	4	244	255	2	157	N	39	GAAGCAGAAATTTGCTGGAGTT	TGTCAAACTGTCCTCCTTTGTG	193
GR7D2IN01CU741	GR7D2IN01CU741a	405	1	3	acc	4	203	214	86	352	Y	44	TCTGGGAAGCAACCTTCATTAT	TGTCAAATTGTGGGTTATCCTG	163
GR7D2IN02HAMF6	GR7D2IN02HAMF6a	493	1	3	ttc	4	269	280	2	463	Y	42	CCATTAGCCTCAGCTTTCACTT	TGTCAATTGGTTCCAGAACTTG	211
GR7D2IN02JOIXS	GR7D2IN02JOIXSa	438	1	4	aaag	3	24	35	99	383	N	37	GGGCCACTCACAGACTTACAG	TGTCATACAGGATAGAGCCCCT	110
GR7D2IN02JXGIZ	GR7D2IN02JXGIZa	305	2	2	ct	5	108	117	197	304	N	36	AAAGAATCAGAAAACCAGTGGC	TGTCATCTCCTTCCTCTTCCAT	204
GR7D2IN02FTIN5	GR7D2IN02FTIN5a	236	1	2	tg	7	159	172	153	233	Y	31	CAGATTGCTAGAGGACACATGA	TGTCCAACTCAAAGGATCTGAA	159
GR7D2IN02GJ3ZV	GR7D2IN02GJ3ZVb	522	2	3	tct	8	351	374	227	382	Y	36	TGTCCACTGTGCTTTACTGCTT	TGTCCATTATCACAACTCCAGC	180
isotig00976	isotig00976a	752	2	3	ccg	5	452	466	1	666	Y	47	ATAGCCGAAGGAACAAACGTAA	TGTCGAAGTTTCCAGTAAACGA	210
GR7D2IN02IL2F7	GR7D2IN02IL2F7a	313	1	3	ctt	5	42	56	122	313	N	42	CTCCCCATCAAAATTTCTTCAG	TGTCTGATCTTCCCATGTTTTG	128
GR7D2IN02HEZST	GR7D2IN02HEZSTa	344	1	2	tg	6	195	206	254	337	N	36	AAAGACTTGAAAAGAGGCGGAT	TGTGAAACCATCATTTAGAGGG	234
GR7D2IN01EHNRY	GR7D2IN01EHNRYa	333	1	4	gata	3	83	94	2	214	Y	39	CAGCAACCAAACAGATGACAAT	TGTGACCGGTCTAAGGTTCTTT	189
GR7D2IN02GO9X9	GR7D2IN02GO9X9a	270	1	4	aaat	3	120	131	37	96	N	29	TCAAACTTTAGTTTCAGGCGAC	TGTGAGGTACGTTTTGTTGTCC	115
GR7D2IN02G8E13	GR7D2IN02G8E13a	502	1	4	aagc	3	265	276	30	500	Y	44	GTCTCCTGAAATTGTTCTTGGG	TGTGGGATTTTATCTCCTTGCT	269
GR7D2IN02JJNF4	GR7D2IN02JJNF4a	480	1	3	cac	5	319	333	299	406	Y	46	GCAGAGCGTACAGTAGAAGCAA	TGTGTTGATTTTGATCGGAGAG	245
GR7D2IN01EJPUK	GR7D2IN01EJPUKa	489	1	4	tttc	3	303	314	1	168	N	39	CTATGCAAGCAATCCCACATAA	TGTTATGCGAAATCTACGGATG	146
GR7D2IN02IKD9Z	GR7D2IN02IKD9Za	427	2	4	aaag	4	113	128	98	151	Y	38	CGCTTTCTAGCTTTCCCTTACA	TGTTCAACCTGACGTTTGATTC	239
isotig00950	isotig00950a	764	1	3	cat	4	422	433	26	562	Y	42	GTGAATGTGACTCTGGTTGGAA	TGTTCGCTGTAACATGGAAAGT	297
GR7D2IN02IS4HB	GR7D2IN02IS4HBa	476	1	3	gca	9	389	415	141	440	Y	42	GTTCCAAATGTTGGATCACCTT	TGTTCTGTCTGTTGCTGTTGCT	143
GR7D2IN02JFWBX	GR7D2IN02JFWBXa	371	1	3	atc	4	329	340	141	371	Y	39	TGAATTCCGATGCTGTTGATAC	TGTTGTCAGTCTGTTGTTCTGTTTC	105
GR7D2IN02F6MU0	GR7D2IN02F6MU0a	503	1	4	ataa	3	267	278	3	143	N	35	TCCATGATCGATTACTGACAGC	TGTTTACATTCACCTTGATCGC	253
GR7D2IN02JLKQW	GR7D2IN02JLKQWa	463	1	4	ataa	3	267	278	3	143	N	34	TCCATGATCGATTACTGACAGC	TGTTTACATTCACCTTGATCGC	255
GR7D2IN01A5Q46	GR7D2IN01A5Q46a	536	1	3	tct	4	84	95	1	393	Y	38	CTTTTGCAAATCCTCTTGCTTC	TGTTTCTGCCTCTACCACCTCT	130
GR7D2IN02HM2DP	GR7D2IN02HM2DPa	276	1	5	gtcct	3	69	83	4	255	Y	43	AGCCACCCGAACATTACATAAC	TTAAAATGACTTCCGGTTCTGG	100
isotig00306	isotig00306b	708	2	3	tga	4	226	237	65	568	Y	45	GATGAGCTTCTCTCCGACTCAT	TTAACGAACGTGACAAACTGCT	245
GR7D2IN02FN66W	GR7D2IN02FN66Wb	457	3	3	tgc	7	268	288	70	303	Y	42	CTTGAGACATGTTCCCAAATGA	TTACAAGTTTTGCAACCCCATC	275
GR7D2IN01B9VFL	GR7D2IN01B9VFLa	422	1	2	ct	5	82	91	184	420	N	47	CCAGTGTCCAGCTCCTATAACC	TTACATTGGATGGAGCATCAAG	101
GR7D2IN02HSLEV	GR7D2IN02HSLEVa	506	1	4	tttc	3	288	299	1	501	Y	42	CAGACTTCCTCTTGCAGGATCT	TTACCGAACTTGGAATCGTTCT	158
GR7D2IN01B4CT5	GR7D2IN01B4CT5a	393	1	2	tc	5	205	214	1	303	Y	40	TCGTATGGGAGAACCTTGAGAC	TTACGAGATGATTCACCAAACG	178
GR7D2IN02JRQWF	GR7D2IN02JRQWFa	493	2	3	aat	4	256	267	169	393	Y	36	AAGGCAATAATCAGCATGAGGT	TTACGTGTCTGAAACAAATGCC	221
GR7D2IN02JRQWF	GR7D2IN02JRQWFb	493	2	3	aat	4	270	281	169	393	Y	36	AAGGCAATAATCAGCATGAGGT	TTACGTGTCTGAAACAAATGCC	221
GR7D2IN02IWJ9N	GR7D2IN02IWJ9Na	497	2	3	aat	4	256	267	108	311	Y	36	AAGGCAATAATCAGCATGAGGT	TTACGTGTCTGAAACAAATGCC	222
GR7D2IN02IWJ9N	GR7D2IN02IWJ9Nb	497	2	3	aat	4	270	281	108	311	Y	36	AAGGCAATAATCAGCATGAGGT	TTACGTGTCTGAAACAAATGCC	222
GR7D2IN02HS9LF	GR7D2IN02HS9LFb	432	2	3	cat	4	203	214	3	353	Y	45	TTTTCCTCTGAAGCCAATAAGC	TTACTGATTACCAAGATGGGGG	295
GR7D2IN02G0NIH	GR7D2IN02G0NIHb	425	2	4	cctt	3	334	345	1	303	N	40	GCTAATAGTTTTTCGGCATCCA	TTAGATGAGATGAGGAGCAGGG	216
GR7D2IN01DFIBY	GR7D2IN01DFIBYa	493	1	5	tttct	3	123	137	180	296	N	34	AGATACTCCCACCATCAGAAGC	TTAGCACATCTCCAACCAAATG	225
GR7D2IN02GRZ6M	GR7D2IN02GRZ6Ma	506	1	3	tga	4	175	186	281	367	N	39	GGATCATTTCGGATAAGCTCAC	TTAGCCCTAACTTTTGACCCAA	151
GR7D2IN01AEFC0	GR7D2IN01AEFC0a	427	1	3	aga	4	155	166	100	426	Y	44	TGTGGGAAGAAGTTTCAAGGTT	TTAGCCGCTGTAATGGATCTTT	299
GR7D2IN01C2GRN	GR7D2IN01C2GRNa	241	1	3	aag	4	143	154	51	170	Y	41	CCTGGCAGATATCAAGAAAAGG	TTAGGAGTGTCCTCCAAGCAAT	146
GR7D2IN01CE0VP	GR7D2IN01CE0VPa	424	1	2	gt	6	214	225	284	424	N	38	TGACCTCCATCAGAGTCAGCTA	TTAGGCAGGAGAACTGGAAGAC	201
GR7D2IN02IEDAH	GR7D2IN02IEDAHa	282	1	4	ttcc	3	204	215	1	225	Y	47	GCTCTGCTACTTCAGACCCATT	TTAGTGGAAGGTCCGAGAGATG	107
GR7D2IN02G9D0N	GR7D2IN02G9D0Na	494	1	4	aaac	3	200	211	201	428	N	36	AACCATAACTCACCCAAACACC	TTATCAGCTTCATTACCAGCGA	207
GR7D2IN02H3VQ8	GR7D2IN02H3VQ8a	352	1	3	gca	4	219	230	2	343	Y	48	CAGCCACAGATGATGAAGGTAG	TTATGCCAGCTTCTAGTGAGCA	204
GR7D2IN01EBOUQ	GR7D2IN01EBOUQa	380	1	3	aat	4	196	207	282	374	N	33	GTCAACTCCTCCAATTTTCCAG	TTATTCTCATGGGGGTTTGAAG	237
GR7D2IN02G28EZ	GR7D2IN02G28EZa	464	1	3	tct	4	253	264	219	440	Y	45	GACCTTTCTTGGCTTCCAATTT	TTATTTTTGAGGTGGAGCTGGT	207
isotig01435	isotig01435a	482	1	3	gaa	4	295	306	3	335	Y	44	TCAGCAGAAACTTCGCATCTAA	TTCAACAGCCCATAAAACCTCT	277
GR7D2IN01AKJJ0	GR7D2IN01AKJJ0a	488	1	4	aaat	3	437	448	357	443	N	34	ATGCAACAAATTATCCCACTCC	TTCAAGTCATTGGTTGTTCGTC	219
GR7D2IN02FUDHZ	GR7D2IN02FUDHZa	493	1	3	aga	4	26	37	13	267	Y	42	GAAGAAGAAAGATGGGGAGTGA	TTCACAATCCATAGCTACCACG	270
GR7D2IN02HDBXP	GR7D2IN02HDBXPa	503	1	3	tta	5	148	162	300	482	N	38	TGTGGAGGACTTTCTGTGAATG	TTCACAATGTGCTCGTTATTCC	231
GR7D2IN01DL4KZ	GR7D2IN01DL4KZa	448	1	4	ttat	3	273	284	22	138	N	33	TCCTGAAAACTTAACCAGGAGG	TTCACCCCCAATTCTCTTTCTA	127
GR7D2IN02FXZCX	GR7D2IN02FXZCXa	385	1	3	gat	5	327	341	96	296	N	43	CTCTCTTTATCCGCACTCCACT	TTCAGTCTCACTCNCATCTCCTT	235
GR7D2IN01CDQ8Z	GR7D2IN01CDQ8Za	341	1	3	aag	5	148	162	146	322	Y	36	TCTAACGATGATGAGAAAGCCA	TTCAGTGGTGGCATAAAGTTTG	176
isotig01271	isotig01271a	579	1	3	aga	4	365	376	101	418	Y	41	TGTAGCCAACCTCTTCTTGTCA	TTCAGTTTCAAACCCAGTTGTG	241
GR7D2IN01DH4XF	GR7D2IN01DH4XFa	388	1	3	tca	4	53	64	211	384	N	35	ACTCACCATTCTGAAGATTCCA	TTCATAGATTGGCTGACCAGAA	289
GR7D2IN02IJI76	GR7D2IN02IJI76a	444	2	5	gagaa	3	384	398	1	366	N	47	CTCTCCAGTTGAAGATCCGAGT	TTCATTTCAAGTCTCTTCAGCG	208
GR7D2IN01D40GR	GR7D2IN01D40GRa	510	1	3	ttg	4	415	426	333	509	Y	32	TATTCTGTGCTCTTCATGCCTT	TTCCAAACCATAGCCGAAATAC	164
GR7D2IN01DPLON	GR7D2IN01DPLONa	453	1	5	tttag	3	149	163	208	315	N	34	ACCAAAAGAGAAGGATGCATGT	TTCCATGCAAGCTGTACTGAAT	221
GR7D2IN01CYISN	GR7D2IN01CYISNa	533	1	3	ttc	4	242	253	2	304	Y	41	AACACCTCTAGCGACTTCCTTG	TTCCCACTATGAAGTCTGGGAT	100
GR7D2IN01APKH9	GR7D2IN01APKH9a	476	1	2	ga	5	363	372	7	204	N	46	GCACCTGTCAAACACCTCATAA	TTCCCGTACTTTTATTGCTCGT	251
GR7D2IN01BAZWA	GR7D2IN01BAZWAa	475	1	2	ct	5	177	186	3	464	Y	38	GAACTTGAGGGAGCCATAATTG	TTCCGGCTATGAAATGAAGTCT	168
GR7D2IN02HDZU6	GR7D2IN02HDZU6b	506	4	3	tgt	5	29	43	1	324	Y	46	AGCTGGCAAAACTTGATGCT	TTCCTAGTGGAGAAAGAGCTGG	296
GR7D2IN02HDZU6	GR7D2IN02HDZU6c	506	4	3	tat	5	174	188	1	324	Y	46	CAGAAGATTCTCTCCCTCCTCC	TTCCTAGTGGAGAAAGAGCTGG	207
GR7D2IN02GMIUA	GR7D2IN02GMIUAb	439	4	3	tgt	5	30	44	2	439	Y	45	AAAAACTTGATGCTGCTGCTG	TTCCTAGTGGAGAAAGAGCTGG	290
GR7D2IN02GMIUA	GR7D2IN02GMIUAc	439	4	3	tat	5	175	189	2	439	Y	45	CAGAAGATTCTCTCCCTCCTCC	TTCCTAGTGGAGAAAGAGCTGG	207
GR7D2IN02HJVQV	GR7D2IN02HJVQVa	473	1	3	gag	4	33	44	63	473	N	45	GACGAAGAGAACGGGAATGG	TTCCTCAGCTTTCTTCTCCAAC	114
GR7D2IN02JG2ZH	GR7D2IN02JG2ZHa	490	1	3	gag	4	138	149	168	470	N	46	AAGAGCTTGGACTCTGAAGGTG	TTCCTCAGCTTTCTTCTCCAAC	216
GR7D2IN02FO4UI	GR7D2IN02FO4UIa	417	1	3	aat	4	357	368	245	343	N	47	TCAATCGAAGAGGTTGGCTAAT	TTCGAAGAAGAAGACTCCCTTG	202
GR7D2IN01COGD6	GR7D2IN01COGD6a	422	1	2	ga	5	330	339	170	292	N	27	TTAAGAATGCCAGAACATGAGC	TTCGGTCAGTGATTAGGATGAA	269
GR7D2IN01EKEHH	GR7D2IN01EKEHHa	339	1	4	aata	3	233	244	258	332	N	33	ACACCAAAGCCAAGATTCAACT	TTCTCAAGCACAGATTGGAGTG	224
GR7D2IN01DQ3KN	GR7D2IN01DQ3KNa	485	1	4	ttta	3	396	407	355	483	Y	45	AGTGGATTAAGCCAACCTTCAA	TTCTCAAGCTTATGACCAAGCTC	204
GR7D2IN02JN2L6	GR7D2IN02JN2L6a	442	1	2	at	10	90	109	182	310	N	39	TGTTCTCTCATGTTCAAACCCA	TTCTCATCAAGGAAGGAAGCTC	196
GR7D2IN02G0NDB	GR7D2IN02G0NDBa	434	1	2	at	10	90	109	182	310	N	38	TGTTCTCTCATGTTCAAACCCA	TTCTCATCAAGGAAGGAAGCTC	196
GR7D2IN01BHAUF	GR7D2IN01BHAUFa	406	1	2	tc	5	193	202	2	343	Y	41	TGTTCTCGCTCATTTGATAGGA	TTCTCATGGATGAAGTTGAACG	235
GR7D2IN01C3BON	GR7D2IN01C3BONa	463	1	3	tgg	4	348	359	160	381	Y	41	GGTCTGAATGCCTACTTCCATC	TTCTCCAATAGACGGACCCTAA	151
GR7D2IN02HBS4I	GR7D2IN02HBS4Ia	363	1	5	gaaaa	4	183	202	104	232	Y	34	CTTGGCTACCCTAATCGAAATG	TTCTCCATCTTTGCCCTTGTAT	122
GR7D2IN02JVTGF	GR7D2IN02JVTGFa	221	1	3	atg	4	128	139	64	219	Y	34	ACACACGAGGGAGATAAAGCAT	TTCTCCGAACAGAAGCTTGTAA	114
GR7D2IN01DITVD	GR7D2IN01DITVDa	470	2	3	gat	5	432	446	30	470	Y	57	ATGATGACGACATGATGATTGG	TTCTCCTCCTGCCTCCTCCT	149
GR7D2IN01B1U9I	GR7D2IN01B1U9Ia	311	1	3	cag	4	136	147	170	250	N	41	CTGCTCCGATCTTCTCTTCATT	TTCTCTCTATGCCTTTTCCTCG	181
GR7D2IN01EPSI5	GR7D2IN01EPSI5a	488	1	2	ag	5	384	393	1	306	N	45	ACATTGGATTCACTTGTTGCTG	TTCTCTCTTTCTTGCTCTGCCT	296
isotig00993	isotig00993a	729	1	3	gaa	4	422	433	199	570	Y	40	TCTGAATCCATCTCCATAGGCT	TTCTGGGTCTGGAAGTGAAGTT	187
GR7D2IN02IUIQ5	GR7D2IN02IUIQ5a	407	1	2	at	9	133	150	293	406	N	36	CTTTGCATTCCTCTGCATTAAG	TTCTGTAATGAAGACTGCCCG	240
GR7D2IN02JPM0R	GR7D2IN02JPM0Ra	295	1	5	taaaa	3	184	198	17	97	N	29	GCTCCATTTACGTTCCACATTA	TTCTTCGCCAATCTTGTGAGTA	145
isotig00535	isotig00535a	1439	1	4	catt	3	133	144	644	1243	N	42	CTACGAGACTCACCTTTGGCTT	TTCTTCTGTATCGTCGCTTGAA	208
GR7D2IN02IMIEQ	GR7D2IN02IMIEQa	412	3	3	gaa	7	199	219	223	372	N	38	GTGACATTGAAGATGCTGAGGA	TTCTTCTTTGGTTTGGTCACCT	274
GR7D2IN02IMIEQ	GR7D2IN02IMIEQb	412	3	3	gat	5	265	279	223	372	Y	38	GTGACATTGAAGATGCTGAGGA	TTCTTCTTTGGTTTGGTCACCT	274
GR7D2IN02IMIEQ	GR7D2IN02IMIEQc	412	3	3	gac	4	298	309	223	372	Y	38	GATGATGATGTTGGAATGGATG	TTCTTCTTTGGTTTGGTCACCT	140
GR7D2IN02JO0QQ	GR7D2IN02JO0QQa	459	1	3	cag	6	95	112	171	347	N	39	CAACAATCTCATTCCCAAGTCA	TTGAACTTGTAGTCACCATGCC	270
GR7D2IN02JUN5C	GR7D2IN02JUN5Ca	504	1	4	tatt	3	316	327	114	227	N	35	GTGGTCATGTTTCCTACTGCAA	TTGAAGAACACCTCTACCGTCA	245
GR7D2IN01C20OF	GR7D2IN01C20OFa	502	1	5	aaaac	4	154	173	289	441	N	37	TCAGACATTTACCAACCAGGAA	TTGACGCTGTCATTGCTAATCT	205
GR7D2IN02IYN52	GR7D2IN02IYN52b	446	2	2	ca	5	52	61	119	367	N	44	CATGATCAACATCGTCAGCC	TTGAGCTGAACGCAGTAAGTGT	121
GR7D2IN01BDWAL	GR7D2IN01BDWALa	516	1	3	gcc	4	223	234	160	471	Y	44	ATTAACTTGAAATGGCCGTGAC	TTGAGGTACCATGCTTTTGTTG	114
GR7D2IN01DJ8P3	GR7D2IN01DJ8P3a	456	1	3	gcc	4	222	233	264	455	N	42	ATTAACTTGAAATGGCCGTGAC	TTGAGGTACCATGCTTTTGTTG	114
GR7D2IN01D6TNN	GR7D2IN01D6TNNa	437	1	3	gcc	4	129	140	182	394	N	50	ATTAACTTGAAATGGCCGTGAC	TTGAGGTACCATGCTTTTGTTG	114
isotig00766	isotig00766a	915	1	3	ggc	7	852	872	1	915	Y	50	CCAGAAAAATACCAGGAAGTGG	TTGAGTTTGAGCAGGAGTGCTA	153
GR7D2IN01E308E	GR7D2IN01E308Eb	503	2	3	tca	4	55	66	76	348	N	37	TTCATCATCATCATTACTGCCC	TTGATGAACCAGAAAGTGATGG	162
GR7D2IN02IAH8J	GR7D2IN02IAH8Ja	294	4	4	aatt	3	125	136	163	282	N	30	GGAGTCTCATGCAAAATCATGT	TTGCAACCTTCTTCTTCTCCTC	200
GR7D2IN02IAH8J	GR7D2IN02IAH8Jb	294	4	4	ttta	4	147	162	163	282	N	30	GGAGTCTCATGCAAAATCATGT	TTGCAACCTTCTTCTTCTCCTC	200
GR7D2IN02IAH8J	GR7D2IN02IAH8Jc	294	4	3	aag	4	162	173	163	282	N	30	GGAGTCTCATGCAAAATCATGT	TTGCAACCTTCTTCTTCTCCTC	200
GR7D2IN01DY1BG	GR7D2IN01DY1BGa	473	1	2	ag	5	286	295	1	261	N	45	CAGAATCTTCCGGTTCCAATAG	TTGCAGGATGAATCTCAACTGT	178
isotig00770	isotig00770a	899	2	3	cga	4	593	604	114	665	Y	49	CAGTAACCTCTTCTTACGGGGA	TTGCATTCACTACCAATCAAGG	263
GR7D2IN01D1I0C	GR7D2IN01D1I0Ca	516	1	3	aat	6	204	221	240	485	N	35	GTCAAACAATTCCCAAAAAGGC	TTGCTCCTCAGGTCCAATCTAT	189
GR7D2IN02HOBDF	GR7D2IN02HOBDFa	382	1	4	tttg	3	321	332	2	241	N	46	AGGAACATCACAGACAAAGGGT	TTGCTGTGAAAAACCTTAAGCC	216
GR7D2IN01ACWAU	GR7D2IN01ACWAUa	469	1	3	tcc	4	326	337	261	374	Y	39	GATTGTCAGCTGCTCATCTCAG	TTGGAGAAACACAGACAAATGG	145
GR7D2IN02HLPWA	GR7D2IN02HLPWAa	330	1	3	ata	4	124	135	3	125	N	33	CTGAAGGATTTGGAAGTTTACACC	TTGGATTGCCTAGAGAAGCACT	140
GR7D2IN01AF4VD	GR7D2IN01AF4VDa	482	2	2	ga	5	292	301	164	376	Y	42	ACATGGTCAAGACCTGGCTTAT	TTGGCACCAAACTTGATAACAC	226
GR7D2IN02IR8TZ	GR7D2IN02IR8TZa	413	2	5	aaacc	3	126	140	167	391	N	42	CCACAATCAAAGAAACAGCCTA	TTGGCTGTTGAGAAGAAGATCA	268
GR7D2IN02JVDNY	GR7D2IN02JVDNYa	362	1	5	aattt	3	99	113	151	225	N	32	AATGCCTCCAAGGATTAACAAG	TTGGGTGATATTCAACTTGCAG	201
GR7D2IN02GJ3ZV	GR7D2IN02GJ3ZVa	522	2	2	ta	5	89	98	227	382	N	36	CAAGGAAAATAAAGCCACCAAG	TTGGTAGAAGAAGAGCCCAAAG	292
GR7D2IN01C18R9	GR7D2IN01C18R9a	493	1	4	tttg	3	216	227	105	491	Y	48	TCCCCAGAAACTGCTTACATTT	TTGGTCCATCAATTAGCCTTCT	204
GR7D2IN02FVC90	GR7D2IN02FVC90a	457	1	4	catg	3	22	33	252	407	N	43	GGAATATATCTCAGTGCAGCCC	TTGGTGACATACGATCTTCCTG	179
GR7D2IN02I3JGH	GR7D2IN02I3JGHa	473	1	3	caa	4	70	81	274	426	N	48	CAACAACAGCATCAACAACAAC	TTGGTTGTGGTGGTGGTAATAA	243
isotig00525	isotig00525a	1524	1	2	at	5	1206	1215	2	1513	Y	40	CGACCATAGCATAATCGACAGA	TTGTACGTAGAACGGATTGTGG	271
GR7D2IN02HT5FW	GR7D2IN02HT5FWa	516	1	4	caac	3	362	373	1	225	N	38	ACCAAGCAACAACAACATCAAC	TTGTCGGCTTTAGTTGTACTCG	222
GR7D2IN01B609B	GR7D2IN01B609Bb	403	2	3	ccg	4	178	189	33	401	Y	61	CTGCCCACAGTTATAACATCCA	TTGTGATCGAATCTGATGGTTC	254
GR7D2IN01B1YPS	GR7D2IN01B1YPSa	457	1	2	tc	6	281	292	154	444	Y	38	AGACAGCTAACTGTGCAAGCAG	TTGTGATGACCTCAGTTCTTGG	134
GR7D2IN01B7A33	GR7D2IN01B7A33a	498	1	2	ga	5	341	350	3	359	Y	42	TCGTTCTTTAGCTTCCCAACAT	TTGTGGAGCAACATCTGCTAGT	256
GR7D2IN01DFE41	GR7D2IN01DFE41a	222	2	4	acaa	3	148	159	3	197	Y	41	GACAATCTTCGGTGCTTTCTCT	TTGTTATCCGAGTGAACTCAGTG	178
GR7D2IN02HYH0I	GR7D2IN02HYH0Ia	382	1	3	aga	4	293	304	57	380	Y	42	AGTACGTTATTATGCGCCGATT	TTGTTCACCGGTGTCAATGT	299
GR7D2IN01EDG67	GR7D2IN01EDG67a	237	1	3	cag	7	93	113	12	209	Y	46	GCAACAGTTAATGGTTCAGCAA	TTGTTGTAGCATACGAACAGGG	181
GR7D2IN01AFQHB	GR7D2IN01AFQHBa	465	1	4	gctg	3	318	329	2	241	N	42	TTTTAGCAGTTATCGGGATCGT	TTTAAGGAGTTGTGGAATGCCT	237
GR7D2IN02IP8AF	GR7D2IN02IP8AFa	409	1	3	aga	4	244	255	3	323	Y	44	GCTTGCTTTTCGAACAATATCC	TTTAATGTACACAACTGCCGGA	108
GR7D2IN01DGGPW	GR7D2IN01DGGPWa	254	1	4	cata	3	133	144	72	218	Y	38	TTTGGGAGATGCTTTAGGTGTT	TTTAGCAAGTTGTTCGCCACTA	125
GR7D2IN01BK37U	GR7D2IN01BK37Ua	409	1	2	ga	5	141	150	138	371	Y	33	TTCATATCCAGAACCGGGTAAC	TTTAGCATCTTCTTCCCTTTGG	220
isotig00984	isotig00984a	742	1	3	aag	4	259	270	19	714	Y	51	CTCGTTCAAGCTTCCTTATGCT	TTTAGCCGCTGCCTTAGTAGTC	160
GR7D2IN01AREOP	GR7D2IN01AREOPa	486	1	4	aacc	3	161	172	80	193	Y	47	TATTGAAGTGGGTACGGCTTTT	TTTAGGTTAGCTCTTGCTTGCC	297
GR7D2IN01BMSJV	GR7D2IN01BMSJVa	288	1	2	ac	6	147	158	44	142	N	39	TCAGGAACCACATCAGTCAATC	TTTATCGTGTTGGGAAGCAGTA	176
GR7D2IN01EVEJH	GR7D2IN01EVEJHa	564	1	3	tct	4	36	47	54	263	N	49	CATCTGCCTCACTTCCTTCTTT	TTTATTGAGGCGATGAAGAGGT	275
GR7D2IN02HPEQG	GR7D2IN02HPEQGa	491	1	5	atttt	3	294	308	6	236	N	33	TGGTTGATAAGGCACACTTTTG	TTTCAAGCACACCATTAACAGC	167
GR7D2IN01AZCF4	GR7D2IN01AZCF4a	482	1	3	agg	5	338	352	2	457	Y	41	CAGCTTTCAATCTTTGCTTGTG	TTTCAGCTTATAGGCTTCCTGC	274
GR7D2IN02F9YVP	GR7D2IN02F9YVPb	469	2	3	gaa	4	285	296	154	432	Y	54	CACTTTGAGAATTCCTTCCCTG	TTTCAGCTTCACCTTTTCACCT	230
GR7D2IN01C89EU	GR7D2IN01C89EUa	492	1	4	tctt	3	30	41	86	319	N	44	AACTTGAAAGCACATCGATCAC	TTTCATCTCGAGTCATCATTGG	131
isotig00079	isotig00079b	4962	2	4	ctag	3	1699	1710	1922	2536	N	49	TAAACCTAGACCCCGGTAACCT	TTTCCAAAGTGAGAGAAGGAGG	295
isotig00080	isotig00080b	3904	2	4	ctag	3	1699	1710	1922	2536	N	48	TAAACCTAGACCCCGGTAACCT	TTTCCAAAGTGAGAGAAGGAGG	295
GR7D2IN01DUIQ6	GR7D2IN01DUIQ6a	459	1	4	actg	3	204	215	92	349	Y	44	TTCCATGGTCTTGCAACTACAC	TTTCCATATCAAGCAACAGTGC	229
GR7D2IN01ELVM6	GR7D2IN01ELVM6a	419	1	3	ttc	7	187	207	8	187	N	38	GCACTTAAAACAGACGACGACA	TTTCCCCCACTCTATAAAGCAA	187
GR7D2IN02GN6RL	GR7D2IN02GN6RLa	454	1	3	gag	4	163	174	2	241	Y	48	CATTTAAGGCTAGTCCTGGTGG	TTTCTAATGCAGTCAAGGCTGA	243
GR7D2IN02F1ATR	GR7D2IN02F1ATRa	386	1	3	gca	4	97	108	3	302	Y	47	CAGCCACAGATGATGAAGGTAG	TTTCTGCAATGACAGGAAACAC	291
GR7D2IN02F4NAI	GR7D2IN02F4NAIa	465	1	3	ctg	4	111	122	3	155	Y	44	ATTGGCAAAAAGTGAGTCCAGT	TTTCTGTTACCATTCCCCAATC	202
GR7D2IN01B93EH	GR7D2IN01B93EHa	465	1	3	cat	5	54	68	1	132	Y	43	GGTCCTCTTCTGACATCACCAT	TTTGAGTATGGATTACCCGTCC	120
GR7D2IN02FQVUJ	GR7D2IN02FQVUJa	412	1	3	acc	4	277	288	1	300	Y	44	CTGAGTTTGGAAAGAAGGAGGA	TTTGAGTGGAAGCAGTGCTATG	241
GR7D2IN02F9J6U	GR7D2IN02F9J6Ua	427	1	4	taaa	3	332	343	124	252	N	36	AAAAGAGGACCACGATCACAAT	TTTGCATTACTTTCTGGGTGTG	300
GR7D2IN01DWUDW	GR7D2IN01DWUDWa	440	1	4	tctt	3	120	131	69	320	Y	48	TCGGAGTACTAAGCTCTTTGGG	TTTGGATTCCTTGTCTTCGTCT	127
GR7D2IN01CEABW	GR7D2IN01CEABWa	486	2	2	tc	5	77	86	187	480	N	44	TTCTCCTCGTTTTTACGCTCTC	TTTGGGTTGAATTCTCAGGAGT	261
GR7D2IN01CEABW	GR7D2IN01CEABWb	486	2	2	ct	5	88	97	187	480	N	44	TTCTCCTCGTTTTTACGCTCTC	TTTGGGTTGAATTCTCAGGAGT	261
GR7D2IN01A9XIG	GR7D2IN01A9XIGa	487	2	2	tc	5	77	86	187	453	N	44	TTCTCCTCGTTTTTACGCTCTC	TTTGGGTTGAATTCTCAGGAGT	261
GR7D2IN01A9XIG	GR7D2IN01A9XIGb	487	2	2	ct	5	88	97	187	453	N	44	TTCTCCTCGTTTTTACGCTCTC	TTTGGGTTGAATTCTCAGGAGT	261
GR7D2IN01EM6EQ	GR7D2IN01EM6EQa	433	2	2	tc	5	77	86	187	432	N	45	TTCTCCTCGTTTTTACGCTCTC	TTTGGGTTGAATTCTCAGGAGT	261
GR7D2IN01EM6EQ	GR7D2IN01EM6EQb	433	2	2	ct	5	88	97	187	432	N	45	TTCTCCTCGTTTTTACGCTCTC	TTTGGGTTGAATTCTCAGGAGT	261
GR7D2IN01D1KXF	GR7D2IN01D1KXFa	509	1	3	tga	4	276	287	55	423	Y	41	ATTCCACGAGGTTGTCTGTTCT	TTTGTCAAAGATTCCACACCAG	252
GR7D2IN01DVODR	GR7D2IN01DVODRa	495	1	2	gt	7	53	66	116	403	N	43	CAGACAGACCAGAGAAAGAGAACA	TTTGTGGAGTTTGTAATGGCTG	233
GR7D2IN02JCI20	GR7D2IN02JCI20a	465	1	3	ctc	5	325	339	2	151	N	47	TTAGGTTGCTTCTCTTTCGGAG	TTTGTTTCTGAGTTGTGATGGC	162
GR7D2IN01EXPRK	GR7D2IN01EXPRKa	471	1	4	ttct	3	213	224	3	272	Y	45	TGATTCTTCAGTCTCTTTGCGA	TTTTATCGATGATGCACACCTC	169
GR7D2IN01CE3BR	GR7D2IN01CE3BRa	494	1	2	ct	5	446	455	3	272	N	43	AAGCTTTCACTTTCCCACCATA	TTTTCAAGTAACGCGTTTGG	136
GR7D2IN01CAWSW	GR7D2IN01CAWSWa	459	1	4	aaga	3	412	423	2	361	N	39	TCTGTTAGAAACCCCTCCATGT	TTTTCCGTCTCATCTTCGAACT	300
GR7D2IN02G040F	GR7D2IN02G040Fa	417	1	4	atta	3	309	320	55	201	N	30	CGGTTAGCTTTCACTACAGCCT	TTTTCTAGATCAATCGCTGACG	113
GR7D2IN01CAK9Y	GR7D2IN01CAK9Ya	365	1	3	agc	4	260	271	3	116	N	47	TATGCCAGTAGAGTAGCCAGCA	TTTTGGCTGTTCTTATGGGTCT	194
GR7D2IN02FX519	GR7D2IN02FX519a	469	1	3	aga	4	219	230	70	402	Y	42	CAAATCATGTCCATGAGGAAGA	TTTTGTGTCAGATTTGGTCCTG	194
GR7D2IN02JBZH8	GR7D2IN02JBZH8a	515	1	3	tct	4	314	325	21	515	Y	42	GAAACCAACCAAAGGATTTGAG	TTTTTCGTTCACTGTCACCAAC	279
isotig00444	isotig00444a	484	2	4	aatc	6	7	30	247	372	N	51
isotig00490	isotig00490a	1926	1	4	aaac	3	97	108	224	1885	N	36
isotig00125	isotig00125c	1931	3	3	aag	4	1909	1920	282	1463	N	41
isotig00126	isotig00126c	1931	3	3	aag	4	1909	1920	282	1463	N	41
isotig00238	isotig00238a	975	1	2	ga	5	966	975	221	946	N	50
isotig00291	isotig00291a	671	1	2	at	5	660	669	1	498	N	46
isotig00390	isotig00390a	529	1	3	acc	4	17	28	185	310	N	42
isotig00391	isotig00391a	517	1	3	acc	4	17	28	185	310	N	43
isotig00411	isotig00411a	371	1	2	tg	9	85	102	84	311	Y	38
isotig00444	isotig00444b	484	2	4	aacc	4	31	46	247	372	N	51
isotig00445	isotig00445a	301	2	4	aatc	6	7	30	57	185	N	45
isotig00445	isotig00445b	301	2	4	aacc	4	31	46	57	185	N	45
isotig00484	isotig00484a	2043	2	2	ag	9	2000	2017	38	1015	N	45
isotig00484	isotig00484b	2043	2	5	agaga	5	2014	2038	38	1015	N	45
isotig00540	isotig00540b	1409	2	4	aatt	3	1376	1387	86	1378	N	47
isotig00639	isotig00639a	1123	1	4	gttt	3	33	44	72	887	N	45
isotig00646	isotig00646a	1114	1	4	ttta	4	981	996	22	939	N	46
isotig00665	isotig00665a	1084	1	2	ga	5	1058	1067	316	1029	N	49
isotig00683	isotig00683a	1047	1	2	ag	5	1003	1012	114	536	N	44
isotig00684	isotig00684a	1048	1	3	ttc	4	6	17	354	1046	N	46
isotig00698	isotig00698a	1018	1	4	ctgc	3	1006	1017	79	807	N	46
isotig00721	isotig00721a	981	1	4	cttt	3	968	979	155	949	N	48
isotig00770	isotig00770b	899	2	3	tct	4	811	822	114	665	N	49
isotig00833	isotig00833b	852	2	2	at	10	808	827	473	625	N	33
isotig00891	isotig00891a	808	1	3	ctt	6	11	28	255	806	N	44
isotig00976	isotig00976b	752	2	4	gaag	4	716	731	1	666	N	47
isotig00981	isotig00981a	748	1	3	aat	5	733	747	77	508	N	44
isotig00985	isotig00985a	742	1	3	ttc	4	8	19	155	742	N	49
isotig00990	isotig00990a	732	1	3	tga	6	700	717	413	730	Y	42
isotig01002	isotig01002a	731	1	3	cac	4	37	48	298	705	N	46
isotig01006	isotig01006a	727	1	3	tgg	4	12	23	107	439	N	49
isotig01040	isotig01040a	709	1	3	aca	5	29	43	70	708	N	56
isotig01082	isotig01082a	687	2	2	ta	6	658	669	272	562	N	42
isotig01082	isotig01082b	687	2	3	tat	6	668	685	272	562	N	42
isotig01113	isotig01113a	671	1	3	ctt	4	638	649	23	373	N	42
isotig01257	isotig01257a	593	1	4	tagc	3	577	588	1	543	N	41
isotig01293	isotig01293a	558	1	3	gct	6	534	551	73	225	N	49
isotig01351	isotig01351a	534	1	2	gc	7	26	39	145	516	N	45
isotig01485	isotig01485a	420	1	2	ta	6	407	418	207	326	N	38
GR7D2IN01EF277	GR7D2IN01EF277a	281	1	2	at	11	240	261	76	234	N	31
GR7D2IN01BD944	GR7D2IN01BD944a	300	1	3	gag	4	270	281	53	220	N	46
GR7D2IN01EZ0J8	GR7D2IN01EZ0J8a	279	1	2	at	11	237	258	31	204	N	31
GR7D2IN01C00D6	GR7D2IN01C00D6a	208	1	5	ctttc	4	159	178	55	195	Y	40
GR7D2IN01AYRDO	GR7D2IN01AYRDOa	248	1	2	ag	6	220	231	1	141	N	42
GR7D2IN01DOV36	GR7D2IN01DOV36a	381	1	3	taa	4	13	24	62	229	N	44
GR7D2IN01B8IWN	GR7D2IN01B8IWNa	279	1	5	tattt	3	253	267	12	194	N	46
GR7D2IN01D4646	GR7D2IN01D4646a	323	1	4	tgta	3	238	249	66	158	N	35
GR7D2IN01ERZ4B	GR7D2IN01ERZ4Ba	338	2	3	gga	5	1	15	3	113	N	35
GR7D2IN01EOMHP	GR7D2IN01EOMHPa	358	1	4	aaag	3	260	271	120	209	N	30
GR7D2IN01BYTQJ	GR7D2IN01BYTQJa	324	1	3	ctc	4	14	25	225	266	N	33
GR7D2IN01B7FBQ	GR7D2IN01B7FBQa	442	2	4	tttc	3	1	12	190	345	N	36
GR7D2IN01EE6K0	GR7D2IN01EE6K0a	374	1	2	ct	10	355	374	172	300	N	36
GR7D2IN01AULHG	GR7D2IN01AULHGa	323	1	3	ctc	4	14	25	154	240	N	33
GR7D2IN01BB4K9	GR7D2IN01BB4K9b	334	2	3	aga	5	312	326	3	110	N	37
[truncated: 670 more rows]

## Sheet: 70 Select SSRs
Gene ID, tested SSRs by PCR,identification loci, expected product size (bp).
PCR Amplification: "POLYM", "COMPLEX PATTERN", " MONOM", >mw=molecular weight out of range); genen function, motif.
Primers description: sequence of forward and reverse primers.
Gen ID	Tested SSRs	Identification Loci	Expec. product Size	Polimorphism	Function	Motif	Forward	Reverse
isotig00208	isotig00208a	TrCbal1	290	M(>mw)	chloroplast carbonic anhydrase	tgat	ACACATGGGAAGTAGGGAGAAA	CTTTCCCTGAACAATGCACATA
isotig00476	isotig00476a	TrCbal2	238	M(>mw)	endoplasmin-like protein	tca	TTTCTGTTAGCTGCATCCTCAA	GAGAAATGCTTCAACAGCACAG
isotig00510	isotig00510a	TrCbal3	269	M	catalase	agga	GGCTGTGATTAGATCCTCCAAC	CAATCCAAAGTCTCACATCCAA
isotig00526	isotig00526	TrCbal4	142	M	chaperone protein	cca	GATTGGAATATGTCGAATGGGT	AGTTTAAAGAGTTGGCACAGGC
isotig00527	isotig00527a	TrCbal5	298	M(>mw)	glyceraldehyde-3-phosphate dehydrogenase b subunit	caaa	TCCGTTCATCTTCACTCAGTTG	ATGGGAGATGATATGGTCAAGG
isotig00623	isotig00623a	TrCbal6	177	M	metk_litcn ame: full=s-adenosylmethionine synthase short= et synthase ame: full=methionine adenosyltransferase short=mat	aatc	TTTGAAGACTGCAGCTTATGGA	ATTTGAGTGTCAGGAGGCAAAC
isotig00650	isotig00650a	TrCbal7	185	M(>mw)	60s acidic ribosomal protein p0	cac	ACAGACCGAATCCCATATCATC	TGCAACTGAGTATTCCTTCCCT
isotig00700	isotig00700c	TrCbal8	196	P	dehydrin 2	gga	AAATTCCTTTCTTCTCCTTGGC	GAAAAGATTGACGACTTACCCG
isotig00766	isotig00766a	TrCbal9	153	P	unnamed protein product	ggc	CCAGAAAAATACCAGGAAGTGG	TTGAGTTTGAGCAGGAGTGCTA
isotig00861	isotig00861a	TrCbal10	225	M	chloroplast carbonic anhydrase	at	TACTGTGAAAAGGAGGCAGTGA	TAAGGGAACAAGGATTTGGTCA
isotig00890	isotig00890a	TrCbal11	183	M	galactinol--sucrose galactosyltransferase 6	gaa	CCTCGAAAGAAACTCTCCAAGG	AATAAAAACCCCTTCTACCGGA
isotig00894	isotig00894a	TrCbal12	272	M(>mw)	vacuolar atp synthase subunit	aga	CATAGAGAAGTTGCAGCTGGTG	GTTCTTTCAGCCTGAGCAAACT
isotig01007	isotig01007a	TrCbal13	244	M	arginine decarboxylase	tga	CCACATAGCTTTGCTGTGACTC	CAAGATAAGGCATGTTGTGGAA
isotig01015	isotig01015a	TrCbal14	298	M	glycine-rich rna-binding protein	ggt	GATTTGTCACTTTCCGTGATGA	TAGATCCTCCACCATATCCACC
isotig01103	isotig01103a	TrCbal15	136	P(>mw)	proteasome subunit alpha type-3	ctgc	CAGGTCATTTCAGAAAGCTTCA	ATGACTAGAGATGGACCGCAAT
GR7D2IN01A9N43	GR7D2IN01A9N43	TrCbal16	262	P	glycine-rich protein 2b-like	ggc	GTCGAGTTTGTGATCGAATCTG	CACCTCCTCCCTGATAACAATC
GR7D2IN01ADTUU	GR7D2IN01ADTUU	TrCbal17	236	M	60s acidic ribosomal protein	ggt	AACATATTCTCGGGTCAGTTGG	CCTTCTCTTCCACCTTCTCCTC
GR7D2IN01B609B	GR7D2IN01B609B	TrCbal18	130	CP	glycine-rich protein 2b-like	cca	CTGCCCACAGTTATAACATCCA	ATACGAAGGTGGTGGTGGATAC
GR7D2IN01CY2VY	GR7D2IN01CY2VY	TrCbal19	130	CP	hva22-like protein e	attgg	ACGGGGCATACTAGCTAATGAA	GTATGCAACCTCCAAAACACAA
GR7D2IN01DXB4X	GR7D2IN01DXB4X	TrCbal20	225	M	atp synthase	cttt	AGAGCAGCAATCTGTGAGTCAA	AGGAAGTGAAGCAGTTGAGGAG
GR7D2IN01ELGSJ	GR7D2IN01ELGSJ	TrCbal21	184	M(>mw)	e3 sumo-protein ligase siz1	ag	TTCTCTCTCTTCGTAGGCTGCT	CGTCTCCATGTCTCCACAAATA
GR7D2IN02G1TYY	GR7D2IN02G1TYY	TrCbal22	215	M	60s acidic ribosomal protein	cag	GATTCTTCCTTCTCCTCCACCT	GCTGATGAGGACAGAATAGCCT
GR7D2IN02GHJG3	GR7D2IN02GHJG3	TrCbal23	238	M	No hit	gat	CACCAGATGATGCCATAGTTGT	ATTACGAGCCTTATGAAGCAGC
GR7D2IN02HOBDF	GR7D2IN02HOBDF	TrCbal24	216	M	glyceraldehyde-3-phosphate dehydrogenase b subunit	tttg	AGGAACATCACAGACAAAGGGT	TTGCTGTGAAAAACCTTAAGCC
GR7D2IN02IQWVU	GR7D2IN02IQWVU	TrCbal25	293	M	3-ketoacyl- synthase	cat	AGATTTCAAGCAGGCTTTTGAG	CCATCTGGTTGTGTCTTGATGT
GR7D2IN02JN2L6	GR7D2IN02JN2L6	TrCbal26	196	CP	plastid-lipid-associated chloroplast	at	TGTTCTCTCATGTTCAAACCCA	TTCTCATCAAGGAAGGAAGCTC
GR7D2IN02JVDNY	GR7D2IN02JVDNY	TrCbal27	201	P	atp synthase	aattt	AATGCCTCCAAGGATTAACAAG	TTGGGTGATATTCAACTTGCAG
GR7D2IN01ELGSJ	GR7D2IN01ELGSJa	TrCbal28	184	M(>mw)	e3 sumo-protein ligase siz1	ag	TTCTCTCTCTTCGTAGGCTGCT	GCTAAATCCGTCTCCATGTCTC
GR7D2IN02G8E13	GR7D2IN02G8E13a	TrCbal29	269	M(>mw)	No hit	aagc	GTCTCCTGAAATTGTTCTTGGG	TGTGGGATTTTATCTCCTTGCT
GR7D2IN02HYO61	GR7D2IN02HYO61	TrCbal30	129	CP	atp synthase	agaa	ATTGGAAGTTGAGGAGAAGCTG	AGAGCAGCAATCTGTGAGTCAA
isotig00266	isotig00266a	TrCbal31	269	M	ribulose- -bisphosphate carboxylase oxygenase small subunit	agc	ACCCAGAAACTGAAAACAAAGG	AAGTCAAGAAGGCATACCCAAA
isotig00465	isotig00465a	TrCbal32	210	M	ribulose -bisphosphate carboxylase oxygenase large subunit	tc	ATCCATTCCCCTTCGATATCTT	ATCGTTTCGTCCAAGAGGAATA
isotig00625	isotig00625a	TrCbal33	263	M	elongation factor family protein	aca	CCACTTGCATATATTGCTTGGA	GACTTTGGAGGTGAAGTGGAAC
isotig00700	isotig00700b	TrCbal34	249	CP(>mw)	dehydrin 2	ca	GGAAACAACAAACATCCTCTCTC	AGGAGGAAAAGGAGAAGGAGAA
isotig00029	isotig00029a	TrCbal35	218	M	heat shock cognate protein 80-like	ctt	CATCCATATTCTCCAGTCACCA	AAGGAATTTGAGGGAAAGAAGC
isotig00110	isotig00110a	TrCbal36	205	M	zeaxanthin epoxidase	ag	CCAGCCCTCAAATATTTTCATC	CTGAACCAATTTTCCAGCTTTG
isotig00204	isotig00204a	TrCbal37	237	M	cationic peroxidase	aaac	CATCCACCATGGTCAAGACTAA	GGGTGAGATCAGAAAGATTTGC
isotig00209	isotig00209b	TrCbal38	132	P	chloroplast carbonic anhydrase	aga	TTTCTTCCCTCGAAGTAGGGTT	CCACATTACGCCCTACTGTTTT
isotig00256	isotig00256a	TrCbal39	244	M	probable calcium-binding protein cml27-like	aaat	TATCTCCATTTCGCTGCTACAA	CTAATCAAGCAATTCCACACCA
isotig00651	isotig00651	TrCbal40	212	M	vacuolar h+-translocating inorganic pyrophosphatase	gag	CCACCGCTTACTAATATACATCAAG	GCAGTGGAGTCACTTGTCTTTG
isotig00677	isotig00677a	TrCbal41	286	M(>mw)	bax inhibitor 1	ttc	TTACATCATCCAAGCATCAAGC	GTGACAGGGATTATGTGAAGCA
isotig00797	isotig00797a	TrCbal42	208	P	dehydration-responsive protein rd22	ta	GCATAACCAAACATACTGGGTG	AAGTGCTCAAAGTTAAGCCAGG
isotig00125	isotig00125a	TrCbal43	242	P	myo-inositol-1-phosphate synthase	ta	ATTTGCTGCACTGAACACATTC	GCTAAGGAGAAAAGTGGATGGA
isotig00194	isotig00194a	TrCbal44	249	M(>mw)	gdp-l-galactose phosphorylase	tc	ATGTGCTCATTTCTGATTGTGG	TGAGAGCATTCACTTCTTGGAA
GR7D2IN01CE3BR	GR7D2IN01CE3BRa	TrCbal45	136	M	regulatory protein	ct	AAGCTTTCACTTTCCCACCATA	TTTTCAAGTAACGCGTTTGG
GR7D2IN01DH71L	GR7D2IN01DH71La	TrCbal46	259	M	probable wrky transcription factor 33	tca	ACGGGCAAATAACTGAGATTGT	CCCCTCCTGATTTAGTCTTGTG
GR7D2IN01C6ECW	GR7D2IN01C6ECWa	TrCbal47	209	P (>mw)	protein	gac	TGCCTTAATCTCGTCTTCACAA	AACCTGATTCGCCTGAACTAGA
GR7D2IN02I2SU3	GR7D2IN02I2SU3a	TrCbal48	298	M	Heat shock protein binding	tca	TCAGTACTGGATTTTGCATTGG	ATGGCAGCACCGGTAAATTAG
GR7D2IN01E1JGO	GR7D2IN01E1JGOa	TrCbal49	134	M	heat stress transcription factor a-2	tct	CAGCTACAGCTGCTTCTGCAT	CGTTGATGGGTCTTCTACCATT
GR7D2IN01BNOYR	GR7D2IN01BNOYRa	TrCbal50	265	CP(>mw)	60s acidic ribosomal protein	cac	AGACTGAAGCCCATATCATCGT	TATTAAGGGAATCCTTGGCTCN
GR7D2IN01BK0UT	GR7D2IN01BK0UT	TrCbal51-C1	215	M	AUL1; heat shock protein binding	(CAAA)3	AAATTCAGTTGCTGCTGCCT	GGTGATGCTCCTCCTCTCTG
GR7D2IN01ADIPB	GR7D2IN01ADIPB	TrCbal52-C2	270	M	heat shock protein binding	(GCA)4	GGAAGAGCTTGAGTTGACGG	ACGGACATCAATTGGAAAGC
GR7D2IN01B2HJQ	GR7D2IN01B2HJQ	TrCbal53-C3	255	M	ERF3 (Ethylene Responsive Element Binding Factor)	(AAACGG)3	GCAACAGCTGCACCAACTAA	GGTTTTAGCTTTTGGGCCTC
GR7D2IN01CG2XP	GR7D2IN01CG2XP	TrCbal54-C4	232	M	EDA30 (embryo sac development arrest 30)	(TA)5	GGTTCTCTGACTGGAACCCA	CGGTCCTAGGATTGGCATAA
GR7D2IN01BJKTB	GR7D2IN01BJKTBa	TrCbal55-C5	181	M	EFG Elongation factor G, chloroplastic	(CTT)4	TGGAACAGACTAACCACCACA	TGTCCCTCAACACATCCAGA
GR7D2IN01DUIQ6	GR7D2IN01DUIQ6	TrCbal56-C6	233	M(>mw)	Zinc finger (Ran-binding) family protein	(ACTG)3	GCTCTGAAGCTTCCATGGTC	TATCAAGCAACAGTGCCTGC
GR7D2IN01CD2C4	GR7D2IN01CD2C4a	TrCbal57-C7	286	M	RHM1(RHAMNOSE BIOSYNTHESIS 1	(CTTT)3	TCCTCCCATGTAGTTCGCTC	TTCATGGGGATGGATCAAAT
GR7D2IN02G7BQ4	GR7D2IN02G7BQ4	TrCbal58-C8	171	M	Myb family transcription factor	(CAA)4	AGGATTCAAATTGGTTTGCG	GGCTGCTGTTGTAGGGAAAG
GR7D2IN01B0XTI	GR7D2IN01B0XTI	TrCbal59-C9	161	M	Protein Early flowering 3-like	(TTCT)3	CAAAATCATCCTCATCGCCT	TGGCCTCGAAAGAAATATGC
GR7D2IN02I6DI0	GR7D2IN02I6DI0	TrCbal60-C10	281	M	myb transcription factor myb52	(GCT)4	GGAAAGCTGACTGCCTTGAC	AATGGTTTCCGGTTTCTTCC
GR7D2IN01B4HGH	GR7D2IN01B4HGH	TrCbal61-C11	178	P	cold shock protein	(CTC)5	TCCGATTATTCCGACAATCC	GGAAGTGGTGGTGCTTGTTT
GR7D2IN01DD5IH	GR7D2IN01DD5IH	TrCbal62-C12	220	M	Transcription elongation factor spt6-like	(TCT)4	CCTGCAAAGCAGATGATGAA	ATTTGGCGATGATGAAGGAG
GR7D2IN02FPZQK	GR7D2IN02FPZQK	TrCbal63-C13	149	M	universal stress protein a-like protein	(AGA)4	ATGGCAGAGGAGGGAAAGAT	GGCTGAGCTGTGAAGAGGAC
GR7D2IN02HQKGO	GR7D2IN02HQKGO	TrCbal64-C14	251	P	temperature-induced lipocalin	(ACAT)3	TCAAGAATCACACACAGACGC	ACTGATCCACCACCAGAAGG
GR7D2IN02JLBRR	GR7D2IN02JLBRR	TrCbal65-C15	242	M(>mw)	protein phosphatase	(GA)6	AGATCACAAACCTGAGCTTGA	AATCCCAAATCCCATCACAA
GR7D2IN01BZEUX	GR7D2IN01BZEUX	TrCbal66-C16	287	CP	cc-nbs-lrr resistance protein	(TCT)7	CGTTTGGTGGATGATGATGT	AACATTGAAGTGGAGCTGGG
GR7D2IN02H3PD3	GR7D2IN02H3PD3a	TrCbal67-C17	228	M	Proline-rich protein	(ATA)5	GGTTAGCAGAGGAATCAGCG	TTTATTGGTGGGGTTTGGAA
GR7D2IN01AEJ7J	GR7D2IN01AEJ7Ja	TrCbal68-C18	118	M	hydroxyproline-rich glycoprotein family protein	(TCA)4	CCCATCACCATGTGAATCAG	GGTCACAGAAAAGCAGCACA
GR7D2IN01E3FD1	GR7D2IN01E3FD1	TrCbal69-C19	211	M(>mw)	glycine-rich protein	(CT)5	CCAACAAAGGTTTCCGATGT	CCACCTAAGGACAGGTCGAA
isotig00928	isotig00928	TrCbal70-C20	274	M	hydroxycinnamoyl shikimate quinate hydroxycinnamoyltransferase-like protein	(AAAC)3	AAACCATGCACCATACACCA	TGCAGTCTTTCCAACAAGCA
M: monomorphic
P: Polimorphic
>mw: molecular weight out of range
CP: Complex patern
CP(>mw)

## Sheet: SSRS Transferability
Additional File 2: Transferability of 70 SSRs from C.balansae to target species (C.fissilis, C.saltensis,C.angustifolia)
Included: SSRs ID- Expected size- Size range- Allele number-Allele sizes
		C.balansae	C.fissilis			C.saltensis			C.angustifolia
			Specie target			Specie target			Specie target
ID	Expected size (bp)		Range size (bp)	Allele number	Allele size	Range size (bp)	Allele number	Allele size	Range size (bp)	Allele number	Allele size
TrCbal1	290	M(>mw)	> 330	M	-	290	M	-	≈230	M	-
TrCbal2	238	M(>mw)	> 330	2	-	238	M	-	≈183	M	-
TrCbal3	269	M	269	M	-	269	M	-	269	M	-
TrCbal4	142	M	142	M	-	142-145	2	142, 145	142	M	-
TrCbal5	298	M(>mw)	>330	M	-	298	M	-	≈125	M	-
TrCbal6	177	M	177	M	-	177	M	-	≈330	M	-
TrCbal7	185	M(>mw)	295	M	-	>280	M	-	≈290	M	-
TrCbal8	196	P	193-196	2	193, 196	196	M	-	196	M	-
TrCbal9	153	P	145-160	5	145, 148, 154, 157, 160	147-159	4	147, 150, 153, 159	157-166	4	157, 160, 163, 166
TrCbal10	225	M	225	M	-	225	M	-	NA	NA	-
TrCbal11	183	M	180-183	2	180, 183	183	M	-	183	M	-
TrCbal12	272	M(>mw)	> 330	M	-	187	M	-	272	M	-
TrCbal13	244	M	244	M	-	244	M	-	244	M	-
TrCbal14	298	M	298-300	2	298, 300	298	M	-	306-312	3	306, 309, 312
TrCbal15	136	P(>mw)	419-460	3	419, 452, 460	444-452	2	444, 452	448	-	-
TrCbal16	262	P	259-283	2	259-283	262	M	-	265-283	2	265, 283
TrCbal17	236	M	NA	NA	-	NA	NA	-	NA	NA	-
TrCbal18	130	CP	NA	NA	-	130	M	-	130	NA	-
TrCbal19	130	CP	130	M	-	130	NA	-	130	NA	-
TrCbal20	225	M	225	M	-	225	M	-	225	M	-
TrCbal21	184	M(>mw)	248-250	2	248, 250	>260	M	-	NA	NA	-
TrCbal22	215	M	215	M	-	>230	M	-	215	M	-
TrCbal23	238	M	NA	NA	-	NA	NA	-	NA	NA	-
TrCbal24	216	M	216	M	-	NA	NA	-	NA	NA	-
TrCbal25	293	M	293	M	-	293	M	-	293	M	-
TrCbal26	196	CP	188-196	3	188, 190, 196	194-196	2	194, 196	≈170	M	-
TrCbal27	201	P	192-197	2	192, 197	202	M	-	186	M	-
TrCbal28	184	M(>mw)	250-252	2	250, 252	>260	M	-	NA	NA	-
TrCbal29	269	M(>mw)	>500	2	-	NA	NA	-	NA	NA	-
TrCbal30	129	CP	129	M	-	129	M	-	129	M	-
TrCbal31	269	M	269	M	-	269	M	-	271-283	5	271, 274, 277, 280, 283
TrCbal32	210	M	210	M	-	210	M	-	210	M	-
TrCbal33	263	M	> 330	M	-	NA	NA	-	NA	NA	-
TrCbal34	249	CP(>mw)	249	M	-	NA	NA	-	>350	M	-
TrCbal35	218	M	214-221	2	214, 221	218	M	-	218	M	-
TrCbal36	205	M	205-209	2	205, 209	260	M	-	205	M	-
TrCbal37	237	M	237	M	-	237	M	-	237	M	-
TrCbal38	132	P	132-141	3	132, 138, 141	124-133	2	124, 133	139-142	2	139, 142
TrCbal39	244	M	244	M	-	244-248	2	244, 248	NA	NA	-
TrCbal40	212	M	212	M	-	212	M	-	212	M	-
TrCbal41	286	M(>mw)	>330	3	-	> 330	M	-	≈450	M	-
TrCbal42	208	P	210-214	2	210, 214	210	M	-	214	M	-
TrCbal43	242	P	240-242	2	240, 242	235-241	2	235, 241	239	M	-
TrCbal44	249	M(>mw)	249	M	-	> 330	M	-	≈350	M	-
TrCbal45	136	M	136	M	-	136	M	-	136	M	-
TrCbal46	259	M	259	M	-	259-262	2	259, 262	259	M	-
TrCbal47	209	P (>mw)	280	2	287-296	290-293	2	290, 293	284	M	-
TrCbal48	298	M	295-298	2	295, 298	298	M	-	298	M	-
TrCbal49	134	M	134	M	-	134	M	-	134	M	-
TrCbal50	265	CP(>mw)	265	M	-	NA	NA	-	NA	NA	-
TrCbal51	215	M	215	M	-	215	M	-	215	M	-
TrCbal52	270	M	270	M	-	270	M	-	270	M	-
TrCbal53	255	M	261-249	3	249, 255, 261	255	M	-	255	M	-
TrCbal54	232	M	232	M	-	232	M	-	232	M	-
TrCbal55	181	M	178-181	2	178, 181	181	M	-	181	M	-
TrCbal56	233	M(>mw)	233	M	-	170	M	-	NA	NA	-
TrCbal57	286	M	286	M	-	286	M	-	286	M	-
TrCbal58	171	M	171	M	-	171	M	-	171	M	-
TrCbal59	161	M	161	M	-	161	M	-	161	M	-
TrCbal60	281	M	278-281	2	278, 281	281	M	-	281	M	-
TrCbal61	178	P	178	M	-	178	M	-	178	M	-
TrCbal62	220	M	NA	NA	NA	220	M	-	NA	NA	-
TrCbal63	149	M	149	M	-	149	M	-	149	M	-
TrCbal64	251	P	248-252	2	248, 252	248-252	2	248, 252	248-252	2	248, 252
TrCbal65	242	M(>mw)	NA	M	NA	242	M	-	NA	NA	-
TrCbal66	287	CP	287	M	M	287	M	-	287	M	-
TrCbal67	228	M	228	M	M	228	M	-	228	M	-
TrCbal68	118	M	112-118	2	112, 118	118	M	-	≈400	M	-
TrCbal69	211	M(>mw)	> 330	2	-	>330	M	-	≈178	M	-
TrCbal70	274	M	280-284	2	280, 284	274-282	2	274, 282	274	NA	-
Mean over loci				2.2963			2.18182			3
Mean over loci and species										2.4927
